# Supplementary material for: Five-component, one-pot synthesis of an electroactive rotaxane comprising a bisferrocene macrocycle
Source: Beilstein J Org Chem. 2020 Jun 30;16:1564–71. doi: 10.3762/bjoc.16.128 (PMC7356209; doi:10.3762/bjoc.16.128)
Supplement: File 2 — X-ray data of rotaxane 1a. [file Beilstein_J_Org_Chem-16-1564-s002.cif]

data_lpb_917_test
_audit_creation_date               2019-11-27
_audit_creation_method
;
Olex2 1.2
(compiled May 29 2018 13:30:08 for OlexSys, GUI svn.r5506)
;
_shelx_SHELXL_version_number       '2018/3'
_audit_contact_author_address      ?
_audit_contact_author_email        ?
_audit_contact_author_name         ''
_audit_contact_author_phone        ?
_publ_contact_author_id_orcid      ?
_publ_section_references
;
Dolomanov, O.V., Bourhis, L.J., Gildea, R.J, Howard, J.A.K. & Puschmann, H.
 (2009), J. Appl. Cryst. 42, 339-341.

Sheldrick, G.M. (2015). Acta Cryst. A71, 3-8.

Sheldrick, G.M. (2015). Acta Cryst. C71, 3-8.
;
_chemical_name_common              ?
_chemical_name_systematic          ?
_chemical_formula_moiety           'C26 H22 Fe N2 O2, C10 H20 N O'
_chemical_formula_sum              'C36 H42 Fe N3 O3'
_chemical_formula_weight           620.57
_chemical_melting_point            ?
_chemical_oxdiff_formula           'C30 H30 N4 O6 Fe'
loop_
  _atom_type_symbol
  _atom_type_description
  _atom_type_scat_dispersion_real
  _atom_type_scat_dispersion_imag
  _atom_type_scat_source
 'C' 'C' 0.0181 0.0091 'International Tables Vol C Tables 4.2.6.8 and 6.1.1.4'
 'H' 'H' 0.0000 0.0000 'International Tables Vol C Tables 4.2.6.8 and 6.1.1.4'
 'Fe' 'Fe' -1.1336 3.1974
 'International Tables Vol C Tables 4.2.6.8 and 6.1.1.4'
 'N' 'N' 0.0311 0.0180 'International Tables Vol C Tables 4.2.6.8 and 6.1.1.4'
 'O' 'O' 0.0492 0.0322 'International Tables Vol C Tables 4.2.6.8 and 6.1.1.4'

_shelx_space_group_comment
;
The symmetry employed for this shelxl refinement is uniquely defined
by the following loop, which should always be used as a source of
symmetry information in preference to the above space-group names.
They are only intended as comments.
;
_space_group_crystal_system        'triclinic'
_space_group_IT_number             2
_space_group_name_H-M_alt          'P -1'
_space_group_name_Hall             '-P 1'
loop_
  _space_group_symop_operation_xyz
 'x, y, z'
 '-x, -y, -z'

_cell_length_a                     9.5366(5)
_cell_length_b                     11.6279(7)
_cell_length_c                     14.9396(9)
_cell_angle_alpha                  99.002(5)
_cell_angle_beta                   108.001(5)
_cell_angle_gamma                  90.007(4)
_cell_volume                       1554.09(16)
_cell_formula_units_Z              2
_cell_measurement_reflns_used      5634
_cell_measurement_temperature      120
_cell_measurement_theta_max        55.5360
_cell_measurement_theta_min        4.8930
_shelx_estimated_absorpt_T_max     ?
_shelx_estimated_absorpt_T_min     ?
_exptl_absorpt_coefficient_mu      4.208
_exptl_absorpt_correction_T_max    1.00000
_exptl_absorpt_correction_T_min    0.64483
_exptl_absorpt_correction_type     multi-scan
_exptl_absorpt_process_details
;
CrysAlisPro 1.171.39.46 (Rigaku Oxford Diffraction, 2018)
Empirical absorption correction using spherical harmonics,
 implemented in SCALE3 ABSPACK scaling algorithm.
;
_exptl_absorpt_special_details     ?
_exptl_crystal_colour              clear
_exptl_crystal_colour_lustre       clear
_exptl_crystal_density_diffrn      1.326
_exptl_crystal_density_meas        ?
_exptl_crystal_density_method      ?
_exptl_crystal_description         needle
_exptl_crystal_F_000               658
_exptl_crystal_size_max            0.05
_exptl_crystal_size_mid            0.01
_exptl_crystal_size_min            0.01
_exptl_transmission_factor_max     ?
_exptl_transmission_factor_min     ?
_diffrn_reflns_av_R_equivalents    0.0450
_diffrn_reflns_av_unetI/netI       0.0402
_diffrn_reflns_Laue_measured_fraction_full  0.981
_diffrn_reflns_Laue_measured_fraction_max  0.981
_diffrn_reflns_limit_h_max         9
_diffrn_reflns_limit_h_min         -10
_diffrn_reflns_limit_k_max         12
_diffrn_reflns_limit_k_min         -12
_diffrn_reflns_limit_l_max         15
_diffrn_reflns_limit_l_min         -15
_diffrn_reflns_number              14633
_diffrn_reflns_point_group_measured_fraction_full  0.981
_diffrn_reflns_point_group_measured_fraction_max  0.981
_diffrn_reflns_theta_full          55.679
_diffrn_reflns_theta_max           55.679
_diffrn_reflns_theta_min           4.562
_diffrn_ambient_temperature        120
_diffrn_detector                   'CCD plate'
_diffrn_detector_area_resol_mean   ?
_diffrn_measured_fraction_theta_full  0.981
_diffrn_measured_fraction_theta_max  0.981
_diffrn_measurement_details
;
List of Runs (angles in degrees, time in seconds):

  # Type    Start    End  Width  t~exp~   \w     \q     \k     \f   Frames
--------------------------------------------------------------------------
  1  \w   -156.00  24.00   1.00   15.00    --  -66.00  48.00  36.00  180
  2  \w    -87.00  78.00   1.00    2.00    --    3.00  48.00 -36.00  165
  3  \w   -156.00  24.00   1.00   15.00    --  -66.00  60.00-180.00  180
  4  \w   -156.00  24.00   1.00   15.00    --  -66.00  60.00 108.00  180
  5  \w   -156.00  24.00   1.00   15.00    --  -66.00  60.00 -36.00  180
  6  \w   -128.00   7.00   1.00   15.00    --  -66.00  48.00-108.00  135
  7  \w   -156.00  24.00   1.00   15.00    --  -66.00  12.00-180.00  180
  8  \w   -155.00 -68.00   1.00   15.00    --  -66.00  60.00-108.00   87
  9  \w   -147.00 -92.00   1.00   15.00    --  -66.00  60.00 144.00   55
 10  \w   -156.00-111.00   1.00   15.00    --  -66.00  60.00  36.00   45
 11  \w    -34.00  11.00   1.00    2.00    --    3.00  36.00-180.00   45
 12  \w    -75.00   2.00   1.00   15.00    --  -66.00  12.00 -72.00   77
 13  \w   -156.00  24.00   1.00   15.00    --  -66.00  48.00 108.00  180
;
_diffrn_measurement_device         'abstract diffractometer'
_diffrn_measurement_device_type   
 'dtrek-CrysAlisPro-abstract goniometer imported rigaku-d*trek images'
_diffrn_measurement_method         '\w scans'
_diffrn_orient_matrix_type        
 'CrysAlisPro convention (1999,Acta A55,543-557)'
_diffrn_orient_matrix_UB_11        0.1681817000
_diffrn_orient_matrix_UB_12        0.0186288000
_diffrn_orient_matrix_UB_13        0.0229720000
_diffrn_orient_matrix_UB_21        -0.0253080000
_diffrn_orient_matrix_UB_22        0.0821089000
_diffrn_orient_matrix_UB_23        -0.0744208000
_diffrn_orient_matrix_UB_31        0.0012119000
_diffrn_orient_matrix_UB_32        0.1046523000
_diffrn_orient_matrix_UB_33        0.0775628000
_diffrn_radiation_monochromator    graphite
_diffrn_radiation_probe            x-ray
_diffrn_radiation_type             CuK\a
_diffrn_radiation_wavelength       1.54184
_diffrn_source                     'fine-focus sealed X-ray tube'
_diffrn_source_type                'Enhance (Cu) X-ray Source'
_reflns_Friedel_coverage           0.000
_reflns_Friedel_fraction_full      .
_reflns_Friedel_fraction_max       .
_reflns_number_gt                  3378
_reflns_number_total               3928
_reflns_odcompleteness_completeness  98.10
_reflns_odcompleteness_iscentric   1
_reflns_odcompleteness_theta       55.61
_reflns_special_details
;
 Reflections were merged by SHELXL according to the crystal
 class for the calculation of statistics and refinement.
 
 _reflns_Friedel_fraction is defined as the number of unique
 Friedel pairs measured divided by the number that would be
 possible theoretically, ignoring centric projections and
 systematic absences.
;
_reflns_threshold_expression       'I > 2\s(I)'
_computing_cell_refinement         'CrysAlisPro 1.171.39.46 (Rigaku OD, 2018)'
_computing_data_collection         'CrysAlisPro 1.171.39.46 (Rigaku OD, 2018)'
_computing_data_reduction          'CrysAlisPro 1.171.39.46 (Rigaku OD, 2018)'
_computing_molecular_graphics      'Olex2 (Dolomanov et al., 2009)'
_computing_publication_material    'Olex2 (Dolomanov et al., 2009)'
_computing_structure_refinement    'ShelXL (Sheldrick, 2015)'
_computing_structure_solution      'ShelXT (Sheldrick, 2015)'
_refine_diff_density_max           0.283
_refine_diff_density_min           -0.405
_refine_diff_density_rms           0.053
_refine_ls_extinction_coef         0.0011(3)
_refine_ls_extinction_expression  
 'Fc^*^=kFc[1+0.001xFc^2^\l^3^/sin(2\q)]^-1/4^'
_refine_ls_extinction_method       'SHELXL-2018/3 (Sheldrick 2018)'
_refine_ls_goodness_of_fit_ref     1.041
_refine_ls_hydrogen_treatment      constr
_refine_ls_matrix_type             full
_refine_ls_number_parameters       391
_refine_ls_number_reflns           3928
_refine_ls_number_restraints       0
_refine_ls_R_factor_all            0.0556
_refine_ls_R_factor_gt             0.0454
_refine_ls_restrained_S_all        1.041
_refine_ls_shift/su_max            0.000
_refine_ls_shift/su_mean           0.000
_refine_ls_structure_factor_coef   Fsqd
_refine_ls_weighting_details      
 'w=1/[\s^2^(Fo^2^)+(0.0717P)^2^+0.4525P] where P=(Fo^2^+2Fc^2^)/3'
_refine_ls_weighting_scheme        calc
_refine_ls_wR_factor_gt            0.1116
_refine_ls_wR_factor_ref           0.1180
_refine_special_details            ?
_olex2_refinement_description
;
1. Fixed Uiso
 At 1.2 times of:
  All C(H) groups, All C(H,H) groups, All N(H) groups
 At 1.5 times of:
  All C(H,H,H) groups
2.a Secondary CH2 refined with riding coordinates:
 C00E(H00C,H00D), C00F(H00E,H00F), C00R(H00A,H00B), C00T(H00H,H00J), C00V(H00N,
 H00R), C00W(H00S,H00T), C013(H01C,H01D), C014(H01A,H01B), C015(H01E,H01F)
2.b Aromatic/amide H refined with riding coordinates:
 N005(H005), N007(H007), C008(H008), C00G(H00G), C00I(H00I), C00K(H00K),
 C00L(H00L), C00M(H00M), C00O(H00O), C00P(H00P), C00Q(H00Q), C00U(H00U),
 C00X(H00X), C00Y(H00Y), C010(H010), C011(H011), C012(H012), C016(H016)
2.c Idealised Me refined as rotating group:
 C00Z(H00V,H00W,H00Z), C017(H01G,H01H,H01I)
;
_atom_sites_solution_hydrogens     geom
_atom_sites_solution_primary       dual
_atom_sites_solution_secondary     ?
loop_
  _atom_site_label
  _atom_site_type_symbol
  _atom_site_fract_x
  _atom_site_fract_y
  _atom_site_fract_z
  _atom_site_U_iso_or_equiv
  _atom_site_adp_type
  _atom_site_occupancy
  _atom_site_site_symmetry_order
  _atom_site_calc_flag
  _atom_site_refinement_flags_posn
  _atom_site_refinement_flags_adp
  _atom_site_refinement_flags_occupancy
  _atom_site_disorder_assembly
  _atom_site_disorder_group
 Fe01 Fe 0.80372(5) -0.14559(4) 0.04462(3) 0.0329(2) Uani 1 1 d . . . . .
 O002 O 0.4049(2) 0.41716(19) 0.32815(14) 0.0342(5) Uani 1 1 d . . . . .
 O003 O 0.8942(2) 0.36548(19) 0.24793(15) 0.0387(6) Uani 1 1 d . . . . .
 O004 O 0.3858(3) -0.0348(2) 0.32317(18) 0.0473(6) Uani 1 1 d . . . . .
 N005 N 0.3360(3) 0.1561(2) 0.33212(18) 0.0338(7) Uani 1 1 d . . . . .
 H005 H 0.361654 0.223136 0.323063 0.041 Uiso 1 1 calc R . . . .
 N006 N 0.2889(3) 0.5863(2) 0.32504(17) 0.0323(6) Uani 1 1 d . . . . .
 N007 N 0.6794(3) 0.4325(2) 0.26675(18) 0.0332(7) Uani 1 1 d . . . . .
 H007 H 0.594780 0.414105 0.271239 0.040 Uiso 1 1 calc R . . . .
 C008 C 0.5988(3) 0.2051(3) 0.2892(2) 0.0320(8) Uani 1 1 d . . . . .
 H008 H 0.554653 0.267497 0.315064 0.038 Uiso 1 1 calc R . . . .
 C009 C 0.7372(3) 0.0180(3) 0.2165(2) 0.0327(8) Uani 1 1 d . . . . .
 C00A C 0.7722(4) 0.3470(3) 0.2575(2) 0.0327(8) Uani 1 1 d . . . . .
 C00B C 0.2297(3) 0.2261(3) 0.4603(2) 0.0328(8) Uani 1 1 d . . . . .
 C00C C 0.7172(3) 0.2261(3) 0.2569(2) 0.0300(8) Uani 1 1 d . . . . .
 C00D C 0.8140(3) -0.0813(3) 0.1822(2) 0.0326(8) Uani 1 1 d . . . . .
 C00E C 0.4553(3) 0.5480(3) 0.4775(2) 0.0309(8) Uani 1 1 d . . . . .
 H00C H 0.380601 0.568359 0.508102 0.037 Uiso 1 1 calc R . . . .
 H00D H 0.519940 0.616646 0.488513 0.037 Uiso 1 1 calc R . . . .
 C00F C 0.2606(3) 0.7030(3) 0.3680(2) 0.0327(8) Uani 1 1 d . . . . .
 H00E H 0.257035 0.756895 0.324071 0.039 Uiso 1 1 calc R . . . .
 H00F H 0.341618 0.729333 0.425810 0.039 Uiso 1 1 calc R . . . .
 C00G C 0.3272(3) 0.1980(3) 0.5437(2) 0.0337(8) Uani 1 1 d . . . . .
 H00G H 0.379002 0.130406 0.541490 0.040 Uiso 1 1 calc R . . . .
 C00H C 0.2693(3) 0.3711(3) 0.6349(2) 0.0315(8) Uani 1 1 d . . . . .
 C00I C 0.7849(3) 0.1327(3) 0.2208(2) 0.0330(8) Uani 1 1 d . . . . .
 H00I H 0.863547 0.146773 0.198890 0.040 Uiso 1 1 calc R . . . .
 C00J C 0.3810(3) 0.5124(3) 0.3712(2) 0.0312(8) Uani 1 1 d . . . . .
 C00K C 0.9572(4) -0.0759(3) 0.1700(2) 0.0355(8) Uani 1 1 d . . . . .
 H00K H 1.016582 -0.008553 0.180649 0.043 Uiso 1 1 calc R . . . .
 C00L C 0.6159(3) -0.0006(3) 0.2478(2) 0.0333(8) Uani 1 1 d . . . . .
 H00L H 0.581782 -0.076476 0.244734 0.040 Uiso 1 1 calc R . . . .
 C00M C 0.9928(4) -0.1895(3) 0.1394(2) 0.0371(8) Uani 1 1 d . . . . .
 H00M H 1.079780 -0.210219 0.126775 0.045 Uiso 1 1 calc R . . . .
 C00N C 0.5460(3) 0.0918(3) 0.2832(2) 0.0309(8) Uani 1 1 d . . . . .
 C00O C 0.7630(4) -0.2004(3) 0.1571(2) 0.0356(8) Uani 1 1 d . . . . .
 H00O H 0.672521 -0.229700 0.157634 0.043 Uiso 1 1 calc R . . . .
 C00P C 0.3473(3) 0.2703(3) 0.6300(2) 0.0319(8) Uani 1 1 d . . . . .
 H00P H 0.413539 0.251397 0.685340 0.038 Uiso 1 1 calc R . . . .
 C00Q C 0.1554(3) 0.3286(3) 0.4642(2) 0.0334(8) Uani 1 1 d . . . . .
 H00Q H 0.092058 0.349091 0.408512 0.040 Uiso 1 1 calc R . . . .
 C00R C 0.7170(4) 0.5545(3) 0.2694(2) 0.0333(8) Uani 1 1 d . . . . .
 H00A H 0.641581 0.584482 0.219802 0.040 Uiso 1 1 calc R . . . .
 H00B H 0.809840 0.560319 0.256119 0.040 Uiso 1 1 calc R . . . .
 C00S C 0.4155(3) 0.0649(3) 0.3148(2) 0.0338(8) Uani 1 1 d . . . . .
 C00T C 0.0654(4) 0.8274(3) 0.4132(2) 0.0365(8) Uani 1 1 d . . . . .
 H00H H 0.059452 0.867060 0.359735 0.044 Uiso 1 1 calc R . . . .
 H00J H -0.033051 0.821824 0.418630 0.044 Uiso 1 1 calc R . . . .
 C00U C 0.8729(4) -0.2670(3) 0.1312(2) 0.0371(8) Uani 1 1 d . . . . .
 H00U H 0.867407 -0.347371 0.112091 0.044 Uiso 1 1 calc R . . . .
 C00V C 0.2101(4) 0.5514(3) 0.2231(2) 0.0356(8) Uani 1 1 d . . . . .
 H00N H 0.114695 0.585849 0.208069 0.043 Uiso 1 1 calc R . . . .
 H00R H 0.193168 0.467359 0.209180 0.043 Uiso 1 1 calc R . . . .
 C00W C 0.2948(4) 0.5888(3) 0.1602(2) 0.0405(9) Uani 1 1 d . . . . .
 H00S H 0.321596 0.671498 0.179351 0.049 Uiso 1 1 calc R . . . .
 H00T H 0.385401 0.547567 0.170334 0.049 Uiso 1 1 calc R . . . .
 C00X C 0.1757(3) 0.4006(3) 0.5512(2) 0.0341(8) Uani 1 1 d . . . . .
 H00X H 0.126042 0.469329 0.553294 0.041 Uiso 1 1 calc R . . . .
 C00Y C 0.6649(4) -0.0446(3) -0.0393(2) 0.0404(9) Uani 1 1 d . . . . .
 H00Y H 0.619326 0.020005 -0.018111 0.048 Uiso 1 1 calc R . . . .
 C00Z C 0.1660(4) 0.8999(3) 0.5035(2) 0.0426(9) Uani 1 1 d . . . . .
 H00V H 0.264061 0.905043 0.499167 0.064 Uiso 1 1 calc GR . . . .
 H00W H 0.167581 0.863856 0.557394 0.064 Uiso 1 1 calc GR . . . .
 H00Z H 0.130004 0.976739 0.511232 0.064 Uiso 1 1 calc GR . . . .
 C010 C 0.8034(4) -0.0429(3) -0.0547(2) 0.0422(9) Uani 1 1 d . . . . .
 H010 H 0.864982 0.022782 -0.045397 0.051 Uiso 1 1 calc R . . . .
 C011 C 0.8320(4) -0.1587(3) -0.0866(2) 0.0465(9) Uani 1 1 d . . . . .
 H011 H 0.915986 -0.182782 -0.101853 0.056 Uiso 1 1 calc R . . . .
 C012 C 0.6073(4) -0.1607(3) -0.0614(2) 0.0425(9) Uani 1 1 d . . . . .
 H012 H 0.517514 -0.186104 -0.057063 0.051 Uiso 1 1 calc R . . . .
 C013 C 0.1161(3) 0.7049(3) 0.3922(2) 0.0358(8) Uani 1 1 d . . . . .
 H01C H 0.039774 0.660392 0.339113 0.043 Uiso 1 1 calc R . . . .
 H01D H 0.128783 0.666948 0.447380 0.043 Uiso 1 1 calc R . . . .
 C014 C 0.2081(4) 0.1476(3) 0.3655(2) 0.0373(8) Uani 1 1 d . . . . .
 H01A H 0.191787 0.067473 0.372327 0.045 Uiso 1 1 calc R . . . .
 H01B H 0.121036 0.169084 0.318421 0.045 Uiso 1 1 calc R . . . .
 C015 C 0.2080(4) 0.5654(3) 0.0548(2) 0.0478(10) Uani 1 1 d . . . . .
 H01E H 0.182553 0.482558 0.035318 0.057 Uiso 1 1 calc R . . . .
 H01F H 0.116688 0.605711 0.044699 0.057 Uiso 1 1 calc R . . . .
 C016 C 0.7098(4) -0.2318(3) -0.0915(2) 0.0466(10) Uani 1 1 d . . . . .
 H016 H 0.699094 -0.312198 -0.110937 0.056 Uiso 1 1 calc R . . . .
 C017 C 0.2919(5) 0.6044(5) -0.0069(3) 0.0836(15) Uani 1 1 d . . . . .
 H01G H 0.229540 0.593081 -0.072129 0.125 Uiso 1 1 calc GR . . . .
 H01H H 0.377611 0.559460 -0.002042 0.125 Uiso 1 1 calc GR . . . .
 H01I H 0.321965 0.685530 0.014138 0.125 Uiso 1 1 calc GR . . . .

loop_
  _atom_site_aniso_label
  _atom_site_aniso_U_11
  _atom_site_aniso_U_22
  _atom_site_aniso_U_33
  _atom_site_aniso_U_23
  _atom_site_aniso_U_13
  _atom_site_aniso_U_12
 Fe01 0.0322(3) 0.0333(3) 0.0364(3) 0.0062(2) 0.0152(2) 0.0030(2)
 O002 0.0330(13) 0.0306(14) 0.0417(13) 0.0032(11) 0.0170(10) 0.0033(10)
 O003 0.0312(14) 0.0385(14) 0.0518(14) 0.0110(11) 0.0190(11) 0.0006(10)
 O004 0.0476(15) 0.0315(15) 0.0754(17) 0.0118(12) 0.0361(13) -0.0006(11)
 N005 0.0314(15) 0.0326(16) 0.0445(16) 0.0068(13) 0.0217(13) -0.0006(13)
 N006 0.0289(15) 0.0321(16) 0.0369(15) 0.0060(12) 0.0117(12) 0.0039(12)
 N007 0.0290(15) 0.0275(16) 0.0478(16) 0.0063(12) 0.0188(13) -0.0009(12)
 C008 0.0325(19) 0.030(2) 0.0368(18) 0.0051(14) 0.0158(15) 0.0052(15)
 C009 0.0282(18) 0.036(2) 0.0346(17) 0.0077(15) 0.0102(14) 0.0030(15)
 C00A 0.030(2) 0.035(2) 0.0334(18) 0.0043(15) 0.0116(15) -0.0019(16)
 C00B 0.0244(18) 0.035(2) 0.0424(19) 0.0019(15) 0.0169(15) -0.0051(15)
 C00C 0.0264(18) 0.0326(19) 0.0328(17) 0.0051(14) 0.0120(14) 0.0017(14)
 C00D 0.0308(19) 0.033(2) 0.0385(18) 0.0088(15) 0.0159(15) 0.0051(15)
 C00E 0.0293(18) 0.0293(19) 0.0392(18) 0.0067(14) 0.0176(15) 0.0011(14)
 C00F 0.0329(18) 0.0290(19) 0.0400(18) 0.0065(15) 0.0163(15) 0.0021(14)
 C00G 0.0311(19) 0.0285(19) 0.047(2) 0.0059(16) 0.0213(16) -0.0003(15)
 C00H 0.0284(18) 0.031(2) 0.0413(19) 0.0063(15) 0.0195(15) -0.0053(15)
 C00I 0.0293(18) 0.037(2) 0.0362(18) 0.0062(15) 0.0159(15) -0.0001(15)
 C00J 0.0241(18) 0.034(2) 0.0404(19) 0.0077(16) 0.0166(15) -0.0014(15)
 C00K 0.034(2) 0.034(2) 0.0441(19) 0.0089(16) 0.0180(15) 0.0050(15)
 C00L 0.0342(19) 0.0295(19) 0.0382(18) 0.0077(15) 0.0132(15) 0.0013(15)
 C00M 0.037(2) 0.040(2) 0.0385(19) 0.0079(16) 0.0178(15) 0.0059(17)
 C00N 0.0297(18) 0.031(2) 0.0360(18) 0.0072(14) 0.0149(15) 0.0031(15)
 C00O 0.0357(19) 0.032(2) 0.0420(19) 0.0053(15) 0.0162(15) 0.0021(15)
 C00P 0.0298(18) 0.031(2) 0.0389(19) 0.0096(15) 0.0148(14) -0.0006(15)
 C00Q 0.0265(18) 0.038(2) 0.0390(19) 0.0084(16) 0.0144(14) -0.0001(15)
 C00R 0.0361(19) 0.0279(19) 0.0415(19) 0.0073(15) 0.0194(15) -0.0032(15)
 C00S 0.0307(19) 0.035(2) 0.0383(18) 0.0059(15) 0.0147(15) -0.0013(16)
 C00T 0.0299(18) 0.040(2) 0.0426(19) 0.0070(16) 0.0160(15) 0.0007(15)
 C00U 0.042(2) 0.034(2) 0.0382(18) 0.0050(15) 0.0169(16) 0.0068(16)
 C00V 0.0329(19) 0.036(2) 0.0374(19) 0.0036(15) 0.0119(15) 0.0050(15)
 C00W 0.038(2) 0.045(2) 0.042(2) 0.0097(16) 0.0160(16) 0.0076(16)
 C00X 0.0312(19) 0.0306(19) 0.046(2) 0.0064(16) 0.0206(16) 0.0005(14)
 C00Y 0.041(2) 0.043(2) 0.041(2) 0.0107(16) 0.0167(16) 0.0057(17)
 C00Z 0.040(2) 0.040(2) 0.048(2) 0.0031(17) 0.0155(17) 0.0006(16)
 C010 0.042(2) 0.044(2) 0.045(2) 0.0116(17) 0.0179(17) 0.0034(17)
 C011 0.042(2) 0.055(3) 0.049(2) 0.0160(18) 0.0206(18) 0.0112(19)
 C012 0.040(2) 0.044(2) 0.046(2) 0.0073(17) 0.0167(17) 0.0021(18)
 C013 0.0299(19) 0.033(2) 0.047(2) 0.0040(16) 0.0163(15) -0.0009(15)
 C014 0.0326(19) 0.040(2) 0.0429(19) 0.0018(16) 0.0196(16) -0.0053(16)
 C015 0.053(2) 0.048(2) 0.043(2) 0.0082(17) 0.0163(18) 0.0116(18)
 C016 0.059(3) 0.040(2) 0.037(2) 0.0056(16) 0.0106(18) 0.0077(19)
 C017 0.081(3) 0.133(5) 0.050(3) 0.027(3) 0.033(2) 0.006(3)

_geom_special_details
;
 All esds (except the esd in the dihedral angle between two l.s. planes)
 are estimated using the full covariance matrix.  The cell esds are taken
 into account individually in the estimation of esds in distances, angles
 and torsion angles; correlations between esds in cell parameters are only
 used when they are defined by crystal symmetry.  An approximate (isotropic)
 treatment of cell esds is used for estimating esds involving l.s. planes.
;
loop_
  _geom_bond_atom_site_label_1
  _geom_bond_atom_site_label_2
  _geom_bond_distance
  _geom_bond_site_symmetry_2
  _geom_bond_publ_flag
 Fe01 C00D 2.046(3) . ?
 Fe01 C00K 2.035(3) . ?
 Fe01 C00M 2.041(3) . ?
 Fe01 C00O 2.030(3) . ?
 Fe01 C00U 2.036(3) . ?
 Fe01 C00Y 2.034(3) . ?
 Fe01 C010 2.044(3) . ?
 Fe01 C011 2.043(4) . ?
 Fe01 C012 2.032(3) . ?
 Fe01 C016 2.044(3) . ?
 O002 C00J 1.249(4) . ?
 O003 C00A 1.237(4) . ?
 O004 C00S 1.228(4) . ?
 N005 H005 0.8600 . ?
 N005 C00S 1.342(4) . ?
 N005 C014 1.462(4) . ?
 N006 C00F 1.469(4) . ?
 N006 C00J 1.340(4) . ?
 N006 C00V 1.465(4) . ?
 N007 H007 0.8600 . ?
 N007 C00A 1.350(4) . ?
 N007 C00R 1.454(4) . ?
 C008 H008 0.9300 . ?
 C008 C00C 1.393(4) . ?
 C008 C00N 1.390(4) . ?
 C009 C00D 1.476(4) . ?
 C009 C00I 1.395(4) . ?
 C009 C00L 1.403(4) . ?
 C00A C00C 1.498(4) . ?
 C00B C00G 1.392(4) . ?
 C00B C00Q 1.389(4) . ?
 C00B C014 1.515(4) . ?
 C00C C00I 1.385(4) . ?
 C00D C00K 1.435(4) . ?
 C00D C00O 1.421(4) . ?
 C00E C00E 1.518(6) 2_666 ?
 C00E H00C 0.9700 . ?
 C00E H00D 0.9700 . ?
 C00E C00J 1.515(4) . ?
 C00F H00E 0.9700 . ?
 C00F H00F 0.9700 . ?
 C00F C013 1.528(4) . ?
 C00G H00G 0.9300 . ?
 C00G C00P 1.383(4) . ?
 C00H C00P 1.392(4) . ?
 C00H C00R 1.519(4) 2_666 ?
 C00H C00X 1.387(4) . ?
 C00I H00I 0.9300 . ?
 C00K H00K 0.9300 . ?
 C00K C00M 1.405(5) . ?
 C00L H00L 0.9300 . ?
 C00L C00N 1.385(4) . ?
 C00M H00M 0.9300 . ?
 C00M C00U 1.419(5) . ?
 C00N C00S 1.511(4) . ?
 C00O H00O 0.9300 . ?
 C00O C00U 1.416(5) . ?
 C00P H00P 0.9300 . ?
 C00Q H00Q 0.9300 . ?
 C00Q C00X 1.390(4) . ?
 C00R H00A 0.9700 . ?
 C00R H00B 0.9700 . ?
 C00T H00H 0.9700 . ?
 C00T H00J 0.9700 . ?
 C00T C00Z 1.516(4) . ?
 C00T C013 1.522(4) . ?
 C00U H00U 0.9300 . ?
 C00V H00N 0.9700 . ?
 C00V H00R 0.9700 . ?
 C00V C00W 1.524(5) . ?
 C00W H00S 0.9700 . ?
 C00W H00T 0.9700 . ?
 C00W C015 1.516(4) . ?
 C00X H00X 0.9300 . ?
 C00Y H00Y 0.9300 . ?
 C00Y C010 1.409(5) . ?
 C00Y C012 1.407(5) . ?
 C00Z H00V 0.9600 . ?
 C00Z H00W 0.9600 . ?
 C00Z H00Z 0.9600 . ?
 C010 H010 0.9300 . ?
 C010 C011 1.412(5) . ?
 C011 H011 0.9300 . ?
 C011 C016 1.419(5) . ?
 C012 H012 0.9300 . ?
 C012 C016 1.413(5) . ?
 C013 H01C 0.9700 . ?
 C013 H01D 0.9700 . ?
 C014 H01A 0.9700 . ?
 C014 H01B 0.9700 . ?
 C015 H01E 0.9700 . ?
 C015 H01F 0.9700 . ?
 C015 C017 1.512(5) . ?
 C016 H016 0.9300 . ?
 C017 H01G 0.9600 . ?
 C017 H01H 0.9600 . ?
 C017 H01I 0.9600 . ?

loop_
  _geom_angle_atom_site_label_1
  _geom_angle_atom_site_label_2
  _geom_angle_atom_site_label_3
  _geom_angle
  _geom_angle_site_symmetry_1
  _geom_angle_site_symmetry_3
  _geom_angle_publ_flag
 C00K Fe01 C00D 41.17(12) . . ?
 C00K Fe01 C00M 40.34(13) . . ?
 C00K Fe01 C00U 68.35(13) . . ?
 C00K Fe01 C010 108.32(14) . . ?
 C00K Fe01 C011 124.92(14) . . ?
 C00K Fe01 C016 161.46(14) . . ?
 C00M Fe01 C00D 68.70(13) . . ?
 C00M Fe01 C010 123.00(13) . . ?
 C00M Fe01 C011 109.07(14) . . ?
 C00M Fe01 C016 125.09(14) . . ?
 C00O Fe01 C00D 40.80(12) . . ?
 C00O Fe01 C00K 68.67(13) . . ?
 C00O Fe01 C00M 68.56(13) . . ?
 C00O Fe01 C00U 40.77(13) . . ?
 C00O Fe01 C00Y 122.82(14) . . ?
 C00O Fe01 C010 159.70(14) . . ?
 C00O Fe01 C011 157.58(14) . . ?
 C00O Fe01 C012 106.22(14) . . ?
 C00O Fe01 C016 121.17(14) . . ?
 C00U Fe01 C00D 68.71(13) . . ?
 C00U Fe01 C00M 40.73(13) . . ?
 C00U Fe01 C010 158.51(14) . . ?
 C00U Fe01 C011 122.80(14) . . ?
 C00U Fe01 C016 107.89(14) . . ?
 C00Y Fe01 C00D 106.50(13) . . ?
 C00Y Fe01 C00K 121.92(14) . . ?
 C00Y Fe01 C00M 157.82(14) . . ?
 C00Y Fe01 C00U 159.62(14) . . ?
 C00Y Fe01 C010 40.43(13) . . ?
 C00Y Fe01 C011 68.02(14) . . ?
 C00Y Fe01 C016 68.03(14) . . ?
 C010 Fe01 C00D 123.71(14) . . ?
 C010 Fe01 C016 68.13(14) . . ?
 C011 Fe01 C00D 160.94(14) . . ?
 C011 Fe01 C010 40.43(14) . . ?
 C011 Fe01 C016 40.64(14) . . ?
 C012 Fe01 C00D 120.21(13) . . ?
 C012 Fe01 C00K 156.79(14) . . ?
 C012 Fe01 C00M 160.82(14) . . ?
 C012 Fe01 C00U 123.44(14) . . ?
 C012 Fe01 C00Y 40.50(13) . . ?
 C012 Fe01 C010 68.20(14) . . ?
 C012 Fe01 C011 68.31(14) . . ?
 C012 Fe01 C016 40.56(14) . . ?
 C016 Fe01 C00D 156.15(14) . . ?
 C00S N005 H005 118.2 . . ?
 C00S N005 C014 123.5(3) . . ?
 C014 N005 H005 118.2 . . ?
 C00J N006 C00F 125.2(3) . . ?
 C00J N006 C00V 118.9(3) . . ?
 C00V N006 C00F 115.9(2) . . ?
 C00A N007 H007 118.7 . . ?
 C00A N007 C00R 122.6(3) . . ?
 C00R N007 H007 118.7 . . ?
 C00C C008 H008 119.7 . . ?
 C00N C008 H008 119.7 . . ?
 C00N C008 C00C 120.6(3) . . ?
 C00I C009 C00D 121.1(3) . . ?
 C00I C009 C00L 118.1(3) . . ?
 C00L C009 C00D 120.8(3) . . ?
 O003 C00A N007 122.9(3) . . ?
 O003 C00A C00C 121.2(3) . . ?
 N007 C00A C00C 115.9(3) . . ?
 C00G C00B C014 120.4(3) . . ?
 C00Q C00B C00G 119.4(3) . . ?
 C00Q C00B C014 120.2(3) . . ?
 C008 C00C C00A 122.2(3) . . ?
 C00I C00C C008 119.4(3) . . ?
 C00I C00C C00A 118.4(3) . . ?
 C009 C00D Fe01 128.1(2) . . ?
 C00K C00D Fe01 68.98(18) . . ?
 C00K C00D C009 126.2(3) . . ?
 C00O C00D Fe01 68.98(18) . . ?
 C00O C00D C009 127.0(3) . . ?
 C00O C00D C00K 106.8(3) . . ?
 C00E C00E H00C 109.1 2_666 . ?
 C00E C00E H00D 109.1 2_666 . ?
 H00C C00E H00D 107.8 . . ?
 C00J C00E C00E 112.5(3) . 2_666 ?
 C00J C00E H00C 109.1 . . ?
 C00J C00E H00D 109.1 . . ?
 N006 C00F H00E 109.1 . . ?
 N006 C00F H00F 109.1 . . ?
 N006 C00F C013 112.5(2) . . ?
 H00E C00F H00F 107.8 . . ?
 C013 C00F H00E 109.1 . . ?
 C013 C00F H00F 109.1 . . ?
 C00B C00G H00G 119.9 . . ?
 C00P C00G C00B 120.2(3) . . ?
 C00P C00G H00G 119.9 . . ?
 C00P C00H C00R 120.6(3) . 2_666 ?
 C00X C00H C00P 118.9(3) . . ?
 C00X C00H C00R 120.5(3) . 2_666 ?
 C009 C00I H00I 119.4 . . ?
 C00C C00I C009 121.3(3) . . ?
 C00C C00I H00I 119.4 . . ?
 O002 C00J N006 121.2(3) . . ?
 O002 C00J C00E 120.9(3) . . ?
 N006 C00J C00E 117.9(3) . . ?
 Fe01 C00K H00K 125.9 . . ?
 C00D C00K Fe01 69.85(18) . . ?
 C00D C00K H00K 125.7 . . ?
 C00M C00K Fe01 70.08(18) . . ?
 C00M C00K C00D 108.6(3) . . ?
 C00M C00K H00K 125.7 . . ?
 C009 C00L H00L 119.3 . . ?
 C00N C00L C009 121.4(3) . . ?
 C00N C00L H00L 119.3 . . ?
 Fe01 C00M H00M 126.6 . . ?
 C00K C00M Fe01 69.59(19) . . ?
 C00K C00M H00M 125.9 . . ?
 C00K C00M C00U 108.1(3) . . ?
 C00U C00M Fe01 69.43(19) . . ?
 C00U C00M H00M 125.9 . . ?
 C008 C00N C00S 122.5(3) . . ?
 C00L C00N C008 119.2(3) . . ?
 C00L C00N C00S 118.3(3) . . ?
 Fe01 C00O H00O 125.8 . . ?
 C00D C00O Fe01 70.22(18) . . ?
 C00D C00O H00O 125.7 . . ?
 C00U C00O Fe01 69.84(19) . . ?
 C00U C00O C00D 108.6(3) . . ?
 C00U C00O H00O 125.7 . . ?
 C00G C00P C00H 120.7(3) . . ?
 C00G C00P H00P 119.7 . . ?
 C00H C00P H00P 119.7 . . ?
 C00B C00Q H00Q 120.0 . . ?
 C00B C00Q C00X 120.1(3) . . ?
 C00X C00Q H00Q 120.0 . . ?
 N007 C00R C00H 112.6(2) . 2_666 ?
 N007 C00R H00A 109.1 . . ?
 N007 C00R H00B 109.1 . . ?
 C00H C00R H00A 109.1 2_666 . ?
 C00H C00R H00B 109.1 2_666 . ?
 H00A C00R H00B 107.8 . . ?
 O004 C00S N005 123.3(3) . . ?
 O004 C00S C00N 121.0(3) . . ?
 N005 C00S C00N 115.7(3) . . ?
 H00H C00T H00J 107.7 . . ?
 C00Z C00T H00H 108.8 . . ?
 C00Z C00T H00J 108.8 . . ?
 C00Z C00T C013 113.7(3) . . ?
 C013 C00T H00H 108.8 . . ?
 C013 C00T H00J 108.8 . . ?
 Fe01 C00U H00U 126.3 . . ?
 C00M C00U Fe01 69.83(19) . . ?
 C00M C00U H00U 126.0 . . ?
 C00O C00U Fe01 69.39(19) . . ?
 C00O C00U C00M 108.0(3) . . ?
 C00O C00U H00U 126.0 . . ?
 N006 C00V H00N 109.1 . . ?
 N006 C00V H00R 109.1 . . ?
 N006 C00V C00W 112.5(3) . . ?
 H00N C00V H00R 107.8 . . ?
 C00W C00V H00N 109.1 . . ?
 C00W C00V H00R 109.1 . . ?
 C00V C00W H00S 108.9 . . ?
 C00V C00W H00T 108.9 . . ?
 H00S C00W H00T 107.7 . . ?
 C015 C00W C00V 113.3(3) . . ?
 C015 C00W H00S 108.9 . . ?
 C015 C00W H00T 108.9 . . ?
 C00H C00X C00Q 120.7(3) . . ?
 C00H C00X H00X 119.7 . . ?
 C00Q C00X H00X 119.7 . . ?
 Fe01 C00Y H00Y 126.0 . . ?
 C010 C00Y Fe01 70.2(2) . . ?
 C010 C00Y H00Y 125.8 . . ?
 C012 C00Y Fe01 69.67(19) . . ?
 C012 C00Y H00Y 125.8 . . ?
 C012 C00Y C010 108.5(3) . . ?
 C00T C00Z H00V 109.5 . . ?
 C00T C00Z H00W 109.5 . . ?
 C00T C00Z H00Z 109.5 . . ?
 H00V C00Z H00W 109.5 . . ?
 H00V C00Z H00Z 109.5 . . ?
 H00W C00Z H00Z 109.5 . . ?
 Fe01 C010 H010 126.3 . . ?
 C00Y C010 Fe01 69.42(19) . . ?
 C00Y C010 H010 126.1 . . ?
 C00Y C010 C011 107.9(3) . . ?
 C011 C010 Fe01 69.8(2) . . ?
 C011 C010 H010 126.1 . . ?
 Fe01 C011 H011 126.0 . . ?
 C010 C011 Fe01 69.8(2) . . ?
 C010 C011 H011 126.0 . . ?
 C010 C011 C016 107.9(3) . . ?
 C016 C011 Fe01 69.7(2) . . ?
 C016 C011 H011 126.0 . . ?
 Fe01 C012 H012 125.6 . . ?
 C00Y C012 Fe01 69.83(19) . . ?
 C00Y C012 H012 126.0 . . ?
 C00Y C012 C016 108.0(3) . . ?
 C016 C012 Fe01 70.2(2) . . ?
 C016 C012 H012 126.0 . . ?
 C00F C013 H01C 108.9 . . ?
 C00F C013 H01D 108.9 . . ?
 C00T C013 C00F 113.2(3) . . ?
 C00T C013 H01C 108.9 . . ?
 C00T C013 H01D 108.9 . . ?
 H01C C013 H01D 107.7 . . ?
 N005 C014 C00B 111.6(2) . . ?
 N005 C014 H01A 109.3 . . ?
 N005 C014 H01B 109.3 . . ?
 C00B C014 H01A 109.3 . . ?
 C00B C014 H01B 109.3 . . ?
 H01A C014 H01B 108.0 . . ?
 C00W C015 H01E 109.0 . . ?
 C00W C015 H01F 109.0 . . ?
 H01E C015 H01F 107.8 . . ?
 C017 C015 C00W 112.9(3) . . ?
 C017 C015 H01E 109.0 . . ?
 C017 C015 H01F 109.0 . . ?
 Fe01 C016 H016 126.5 . . ?
 C011 C016 Fe01 69.6(2) . . ?
 C011 C016 H016 126.1 . . ?
 C012 C016 Fe01 69.26(19) . . ?
 C012 C016 C011 107.8(3) . . ?
 C012 C016 H016 126.1 . . ?
 C015 C017 H01G 109.5 . . ?
 C015 C017 H01H 109.5 . . ?
 C015 C017 H01I 109.5 . . ?
 H01G C017 H01H 109.5 . . ?
 H01G C017 H01I 109.5 . . ?
 H01H C017 H01I 109.5 . . ?

_shelx_res_file
;
TITL lpb_917_test_a.res in P-1
    lpb_917_test.res
    created by SHELXL-2018/3 at 11:18:51 on 27-Nov-2019
REM Old TITL lpb_917_test in P-1
REM SHELXT solution in P-1
REM R1 0.121, Rweak 0.015, Alpha 0.047, Orientation as input
REM Formula found by SHELXT: C36 N3 O3 Fe
CELL 1.54184 9.5366 11.6279 14.9396 99.002 108.001 90.007
ZERR 2 0.0005 0.0007 0.0009 0.005 0.005 0.004
LATT 1
SFAC C H Fe N O
UNIT 72 84 2 6 6

L.S. 20
PLAN  20
BOND $H
list 4
fmap 2
acta
REM <olex2.extras>
REM <HklSrc "%./lpb_917_test.hkl">
REM </olex2.extras>

WGHT    0.071700    0.452500
EXTI    0.001142
FVAR       0.59426
FE01  3    0.803716   -0.145586    0.044618    11.00000    0.03218    0.03333 =
         0.03644    0.00620    0.01523    0.00299
O002  5    0.404941    0.417165    0.328146    11.00000    0.03305    0.03064 =
         0.04168    0.00316    0.01696    0.00326
O003  5    0.894150    0.365480    0.247935    11.00000    0.03122    0.03853 =
         0.05179    0.01103    0.01897    0.00063
O004  5    0.385803   -0.034844    0.323171    11.00000    0.04757    0.03150 =
         0.07545    0.01179    0.03607   -0.00056
N005  4    0.335990    0.156083    0.332123    11.00000    0.03136    0.03263 =
         0.04445    0.00681    0.02174   -0.00063
AFIX  43
H005  2    0.361654    0.223136    0.323063    11.00000   -1.20000
AFIX   0

N006  4    0.288943    0.586332    0.325041    11.00000    0.02890    0.03212 =
         0.03688    0.00599    0.01170    0.00394
N007  4    0.679413    0.432499    0.266747    11.00000    0.02898    0.02751 =
         0.04785    0.00634    0.01882   -0.00090
AFIX  43
H007  2    0.594780    0.414105    0.271239    11.00000   -1.20000
AFIX   0
C008  1    0.598780    0.205131    0.289223    11.00000    0.03249    0.02993 =
         0.03684    0.00505    0.01575    0.00522
AFIX  43
H008  2    0.554653    0.267497    0.315064    11.00000   -1.20000
AFIX   0
C009  1    0.737239    0.017975    0.216522    11.00000    0.02816    0.03609 =
         0.03458    0.00765    0.01018    0.00296
C00A  1    0.772179    0.347008    0.257464    11.00000    0.03036    0.03488 =
         0.03341    0.00434    0.01161   -0.00193
C00B  1    0.229732    0.226101    0.460251    11.00000    0.02444    0.03460 =
         0.04239    0.00194    0.01693   -0.00514
C00C  1    0.717186    0.226104    0.256891    11.00000    0.02645    0.03258 =
         0.03279    0.00508    0.01196    0.00168
C00D  1    0.814025   -0.081326    0.182203    11.00000    0.03077    0.03315 =
         0.03845    0.00878    0.01592    0.00505

C00E  1    0.455318    0.547951    0.477478    11.00000    0.02930    0.02935 =
         0.03923    0.00674    0.01761    0.00114
AFIX  23
H00C  2    0.380601    0.568359    0.508102    11.00000   -1.20000
H00D  2    0.519940    0.616646    0.488513    11.00000   -1.20000
AFIX   0
C00F  1    0.260618    0.702954    0.368029    11.00000    0.03287    0.02905 =
         0.03996    0.00653    0.01628    0.00213
AFIX  23
H00E  2    0.257035    0.756895    0.324071    11.00000   -1.20000
H00F  2    0.341618    0.729333    0.425810    11.00000   -1.20000
AFIX   0

C00G  1    0.327208    0.197998    0.543731    11.00000    0.03114    0.02853 =
         0.04747    0.00593    0.02127   -0.00026
AFIX  43
H00G  2    0.379002    0.130406    0.541490    11.00000   -1.20000
AFIX   0
C00H  1    0.269296    0.371074    0.634889    11.00000    0.02840    0.03100 =
         0.04126    0.00633    0.01952   -0.00535
C00I  1    0.784850    0.132702    0.220753    11.00000    0.02934    0.03741 =
         0.03618    0.00622    0.01586   -0.00009
AFIX  43
H00I  2    0.863547    0.146773    0.198890    11.00000   -1.20000
AFIX   0

C00J  1    0.381006    0.512444    0.371178    11.00000    0.02413    0.03423 =
         0.04036    0.00771    0.01657   -0.00141
C00K  1    0.957229   -0.075930    0.170042    11.00000    0.03361    0.03365 =
         0.04407    0.00886    0.01798    0.00504
AFIX  43
H00K  2    1.016582   -0.008553    0.180649    11.00000   -1.20000
AFIX   0
C00L  1    0.615931   -0.000583    0.247815    11.00000    0.03421    0.02950 =
         0.03823    0.00766    0.01317    0.00132
AFIX  43
H00L  2    0.581782   -0.076476    0.244734    11.00000   -1.20000
AFIX   0
C00M  1    0.992784   -0.189480    0.139427    11.00000    0.03712    0.04047 =
         0.03847    0.00794    0.01781    0.00590
AFIX  43
H00M  2    1.079780   -0.210219    0.126775    11.00000   -1.20000
AFIX   0
C00N  1    0.546038    0.091777    0.283184    11.00000    0.02965    0.03083 =
         0.03598    0.00718    0.01493    0.00309
C00O  1    0.762961   -0.200407    0.157110    11.00000    0.03567    0.03162 =
         0.04197    0.00531    0.01622    0.00207
AFIX  43
H00O  2    0.672521   -0.229700    0.157634    11.00000   -1.20000
AFIX   0
C00P  1    0.347274    0.270298    0.630013    11.00000    0.02981    0.03097 =
         0.03887    0.00957    0.01479   -0.00065
AFIX  43
H00P  2    0.413539    0.251397    0.685340    11.00000   -1.20000
AFIX   0
C00Q  1    0.155442    0.328620    0.464177    11.00000    0.02654    0.03836 =
         0.03895    0.00840    0.01436   -0.00012
AFIX  43
H00Q  2    0.092058    0.349091    0.408512    11.00000   -1.20000
AFIX   0
C00R  1    0.717025    0.554455    0.269445    11.00000    0.03610    0.02791 =
         0.04149    0.00735    0.01945   -0.00318
AFIX  23
H00A  2    0.641581    0.584482    0.219802    11.00000   -1.20000
H00B  2    0.809840    0.560319    0.256119    11.00000   -1.20000
AFIX   0
C00S  1    0.415493    0.064886    0.314850    11.00000    0.03071    0.03512 =
         0.03830    0.00590    0.01465   -0.00126

C00T  1    0.065377    0.827360    0.413165    11.00000    0.02992    0.04023 =
         0.04259    0.00696    0.01602    0.00071
AFIX  23
H00H  2    0.059452    0.867060    0.359735    11.00000   -1.20000
H00J  2   -0.033051    0.821824    0.418630    11.00000   -1.20000
AFIX   0

C00U  1    0.872868   -0.266995    0.131173    11.00000    0.04225    0.03350 =
         0.03821    0.00497    0.01694    0.00680
AFIX  43
H00U  2    0.867407   -0.347371    0.112091    11.00000   -1.20000
AFIX   0

C00V  1    0.210142    0.551442    0.223141    11.00000    0.03291    0.03622 =
         0.03740    0.00357    0.01190    0.00502
AFIX  23
H00N  2    0.114695    0.585849    0.208069    11.00000   -1.20000
H00R  2    0.193168    0.467359    0.209180    11.00000   -1.20000
AFIX   0
C00W  1    0.294810    0.588781    0.160181    11.00000    0.03788    0.04464 =
         0.04214    0.00973    0.01598    0.00764
AFIX  23
H00S  2    0.321596    0.671498    0.179351    11.00000   -1.20000
H00T  2    0.385401    0.547567    0.170334    11.00000   -1.20000
AFIX   0

C00X  1    0.175724    0.400637    0.551192    11.00000    0.03119    0.03058 =
         0.04628    0.00641    0.02058    0.00050
AFIX  43
H00X  2    0.126042    0.469329    0.553294    11.00000   -1.20000
AFIX   0
C00Y  1    0.664915   -0.044637   -0.039301    11.00000    0.04101    0.04304 =
         0.04101    0.01065    0.01670    0.00569
AFIX  43
H00Y  2    0.619326    0.020005   -0.018111    11.00000   -1.20000
AFIX   0

C00Z  1    0.165975    0.899897    0.503520    11.00000    0.04011    0.03987 =
         0.04768    0.00306    0.01552    0.00061
AFIX 137
H00V  2    0.264061    0.905043    0.499167    11.00000   -1.50000
H00W  2    0.167581    0.863856    0.557394    11.00000   -1.50000
H00Z  2    0.130004    0.976739    0.511232    11.00000   -1.50000
AFIX   0

C010  1    0.803358   -0.042933   -0.054669    11.00000    0.04198    0.04403 =
         0.04496    0.01155    0.01789    0.00339
AFIX  43
H010  2    0.864982    0.022782   -0.045397    11.00000   -1.20000
AFIX   0
C011  1    0.831952   -0.158708   -0.086647    11.00000    0.04238    0.05494 =
         0.04915    0.01599    0.02062    0.01125
AFIX  43
H011  2    0.915986   -0.182782   -0.101853    11.00000   -1.20000
AFIX   0
C012  1    0.607277   -0.160699   -0.061438    11.00000    0.03989    0.04440 =
         0.04560    0.00725    0.01669    0.00208
AFIX  43
H012  2    0.517514   -0.186104   -0.057063    11.00000   -1.20000
AFIX   0

C013  1    0.116103    0.704863    0.392192    11.00000    0.02987    0.03269 =
         0.04709    0.00402    0.01633   -0.00094
AFIX  23
H01C  2    0.039774    0.660392    0.339113    11.00000   -1.20000
H01D  2    0.128783    0.666948    0.447380    11.00000   -1.20000
AFIX   0

C014  1    0.208067    0.147556    0.365523    11.00000    0.03255    0.04009 =
         0.04290    0.00176    0.01958   -0.00533
AFIX  23
H01A  2    0.191787    0.067473    0.372327    11.00000   -1.20000
H01B  2    0.121036    0.169084    0.318421    11.00000   -1.20000
AFIX   0

C015  1    0.207974    0.565440    0.054828    11.00000    0.05312    0.04840 =
         0.04297    0.00819    0.01632    0.01163
AFIX  23
H01E  2    0.182553    0.482558    0.035318    11.00000   -1.20000
H01F  2    0.116688    0.605711    0.044699    11.00000   -1.20000
AFIX   0

C016  1    0.709775   -0.231828   -0.091477    11.00000    0.05900    0.04036 =
         0.03721    0.00560    0.01061    0.00772
AFIX  43
H016  2    0.699094   -0.312198   -0.110937    11.00000   -1.20000
AFIX   0

C017  1    0.291934    0.604436   -0.006938    11.00000    0.08071    0.13324 =
         0.04964    0.02676    0.03300    0.00558
AFIX 137
H01G  2    0.229540    0.593081   -0.072129    11.00000   -1.50000
H01H  2    0.377611    0.559460   -0.002042    11.00000   -1.50000
H01I  2    0.321965    0.685530    0.014138    11.00000   -1.50000
AFIX   0
HKLF 4


REM  lpb_917_test_a.res in P-1
REM wR2 = 0.1180, GooF = S = 1.041, Restrained GooF = 1.041 for all data
REM R1 = 0.0454 for 3378 Fo > 4sig(Fo) and 0.0556 for all 3928 data
REM 391 parameters refined using 0 restraints

END

WGHT      0.0717      0.4525

REM Highest difference peak  0.283,  deepest hole -0.405,  1-sigma level  0.053
Q1    1   0.8608 -0.2566  0.0468  11.00000  0.05    0.28
Q2    1   0.7227 -0.0458  0.0401  11.00000  0.05    0.28
Q3    1   0.8332 -0.0261  0.0449  11.00000  0.05    0.26
Q4    1   0.7540 -0.2639  0.0453  11.00000  0.05    0.25
Q5    1   0.6891 -0.1019  0.0964  11.00000  0.05    0.23
Q6    1   0.7923 -0.0653  0.1348  11.00000  0.05    0.23
Q7    1   0.7330 -0.0765  0.1229  11.00000  0.05    0.23
Q8    1   0.8036 -0.2451 -0.0376  11.00000  0.05    0.23
Q9    1   0.8652 -0.1595  0.1232  11.00000  0.05    0.22
Q10   1   0.7358 -0.1395 -0.0381  11.00000  0.05    0.21
Q11   1   0.7714 -0.0230  0.2012  11.00000  0.05    0.19
Q12   1   0.6565 -0.1585  0.0596  11.00000  0.05    0.19
Q13   1   0.8773 -0.0856  0.1801  11.00000  0.05    0.19
Q14   1   0.2956  0.2119  0.4936  11.00000  0.05    0.19
Q15   1   0.8482  0.3644  0.1771  11.00000  0.05    0.18
Q16   1   0.2501  0.5876  0.2836  11.00000  0.05    0.18
Q17   1   0.6356 -0.1784  0.0414  11.00000  0.05    0.18
Q18   1   0.7653  0.2223  0.3244  11.00000  0.05    0.17
Q19   1   0.4084  0.5186  0.4233  11.00000  0.05    0.17
Q20   1   0.7251 -0.0407 -0.0392  11.00000  0.05    0.17
;
_shelx_res_checksum                35478
_shelx_hkl_file
;
   0   0   2  206.72   10.48
   0   0   3 1428.55   33.33
   0   0  -4  511.72   14.45
   0   0   4  547.86   24.42
   0   0   4  512.56    7.42
   0   0   4  535.67   10.31
   0   0  -5  114.29   12.92
   0   0   5  109.74   12.53
   0   0  -5  115.29    8.62
   0   0   5  111.81    5.36
   0   0   5  117.39    4.29
   0   0   6   31.77    2.92
   0   0  -6   28.16    6.64
   0   0   6   22.98    7.22
   0   0   6   31.60    4.09
   0   0   6   29.38    3.62
   0   0  -6   30.39    8.10
   0   0  -6   29.20    6.72
   0   0  -7  291.98   16.56
   0   0   7  288.71    9.65
   0   0  -7  260.92   24.50
   0   0   7  314.39    8.09
   0   0  -7  297.52   15.61
   0   0  -8   45.92    9.32
   0   0  -8   56.65    9.26
   0   0   8   46.15    4.11
   0   0  -9  186.14   16.74
   0   0  -9  217.63   16.00
   0   0   9  216.47    8.15
   0   0 -10  711.87   29.73
   0   0 -10  736.15   32.38
   0   0  10  803.65   16.33
   0   0  11   73.10    5.93
   0   0 -11   75.74   14.46
   0   0 -11   69.89   11.60
   0   0  12   62.12    6.12
   0   0 -12   52.76   12.47
   0   0 -12   44.98   10.60
   0   0  13    8.51    3.43
   0   0 -13   13.49    8.54
   0   0 -14   45.38   10.17
   0   0 -15    7.66    4.31
   0   1 -15    4.14    3.82
   0  -1  15   -2.42    2.60
   0  -1  14   -4.03    3.18
   0   1 -14    5.33    6.31
   0  -1  13    7.49    3.60
   0  -1  13    9.99    3.41
   0   1 -13   10.38    8.57
   0   1 -12   -2.87    6.70
   0  -1  12    3.39    3.00
   0   1 -12    2.05    8.64
   0  -1  12    4.55    3.05
   0  -1  12   11.14    3.83
   0  -1  11  312.27   10.93
   0   1 -11  255.55   19.48
   0  -1  11  319.40   11.97
   0   1 -11  276.89   21.79
   0  -1  11  321.14   11.11
   0  -1  10   39.28    4.96
   0  -1  10   33.52    4.11
   0   1 -10   35.10   11.18
   0   1 -10   32.40    8.61
   0  -1  10   34.00    4.35
   0   1  -9  430.62   21.78
   0  -1   9  429.56   14.22
   0  -1   9  464.15   11.33
   0   1  -9  442.61   23.07
   0  -1   9  457.90   11.81
   0  -1   9  479.64   12.92
   0   1  -8 1948.86   40.73
   0  -1   8 1966.65   22.34
   0  -1   8 2010.87   23.99
   0  -1   8 1959.01   27.79
   0  -1   8 2011.76   21.07
   0   1  -8 1903.94   42.55
   0  -1   7  671.27   11.29
   0   1  -7  643.28   23.27
   0  -1   7  646.94   15.24
   0   1  -7  652.05   22.16
   0  -1   7  667.08   12.89
   0  -1   7  683.42   11.79
   0   1  -7  664.54   18.93
   0  -1   7  698.01   17.53
   0   1  -6  374.54   13.88
   0   1  -6  358.16   16.29
   0   1  -6  320.60   24.21
   0  -1   6  355.10   10.64
   0  -1   6  362.45    7.56
   0  -1   6  378.41   12.46
   0  -1   6  356.52    8.74
   0   1  -6  324.50   15.39
   0  -1   6  361.14    7.91
   0  -1   5  497.32   33.79
   0   1  -5  554.13   17.02
   0  -1   5  561.48    9.72
   0   1  -5  550.61   28.20
   0   1  -5  580.32   16.01
   0  -1   5  595.44   14.29
   0  -1   5  532.95   12.21
   0  -1   5  540.89    8.61
   0   1  -5  594.08   17.84
   0  -1   5  544.52    8.81
   0  -1   4  626.36    7.95
   0   1  -4  607.36   16.89
   0   1  -4  615.69   16.09
   0  -1   4  641.68    8.30
   0  -1   4  633.14   11.86
   0  -1   4  598.97    9.26
   0   1  -4  639.34   26.33
   0  -1   3 2266.66   42.16
   0   1  -3 2154.64   40.68
   0  -1   2   15.74    3.77
   0   1  -2   11.06    3.42
   0  -1   1 1238.63   17.51
   0   1  -1 1192.91   17.49
   0  -1  -1 1419.99   18.73
   0   1   1 1379.57   18.06
   0   1   2  417.57   14.30
   0  -1  -2  421.75   14.94
   0   1   3 2204.36   14.89
   0  -1  -3 2223.64   42.40
   0   1   3 2134.73   40.23
   0   1   3 2140.06   13.59
   0   1   3 2108.74   18.09
   0   1   4  591.78   11.05
   0   1   4  607.53   25.33
   0  -1  -4  607.51   26.44
   0   1   4  585.59   11.17
   0   1   4  591.21    9.10
   0   1   4  635.11   14.46
   0   1   5  592.72   12.49
   0   1   5  551.61   10.01
   0   1   5  561.43   28.22
   0   1   5  565.51    9.06
   0  -1  -5  550.01   28.54
   0   1   5  567.27   12.40
   0  -1  -6  559.09   32.22
   0   1   6  584.41   14.34
   0   1   6  598.53   11.72
   0   1   6  612.84   10.37
   0   1   6  538.57   31.45
   0   1   7   58.69    4.02
   0  -1  -7   51.09   11.51
   0   1   7   66.33    4.64
   0  -1  -7   63.04    8.66
   0   1   8    4.09    2.80
   0   1   8    2.04    2.53
   0  -1  -8   13.99    7.69
   0   1   8    0.86    2.10
   0  -1  -8    8.81    6.45
   0   1   9    1.97    2.86
   0   1   9    4.26    2.60
   0  -1  -9    1.47    6.12
   0   1   9    2.95    2.88
   0  -1  -9    4.22    7.67
   0  -1 -10   16.22    9.60
   0  -1 -10    0.19    6.94
   0   1  10   21.00    4.12
   0   1  10   18.47    3.80
   0   1  10   20.14    3.61
   0   1  11  119.39    8.20
   0   1  11  127.91    7.59
   0  -1 -11  108.86   16.10
   0   1  11  118.98    7.54
   0   1  12   95.91    7.59
   0   1  12   96.23    7.27
   0   1  12   92.35    6.66
   0   1  13  193.13    9.45
   0   1  13  180.84   10.26
   0   1  13  170.36    8.52
   0   1  14   14.27    3.05
   0   1  14   20.87    4.11
   0   1  14   19.60    3.74
   0  -2  15   39.64    4.79
   0   2 -15   30.68    5.22
   0  -2  14   46.84    5.52
   0   2 -14   51.13   10.28
   0   2 -14   47.63    6.81
   0   2 -13   92.58   12.56
   0  -2  13  102.77    7.39
   0   2 -13   90.20   13.25
   0  -2  12   18.57    4.27
   0  -2  12   21.44    4.04
   0   2 -12   16.32    7.94
   0   2 -12   15.48    9.16
   0   2 -11   -6.02    9.17
   0  -2  11   -4.09    4.00
   0  -2  11   -6.92    3.10
   0  -2  11   -1.32    2.88
   0   2 -11   -5.21    7.10
   0  -2  11    2.25    2.83
   0  -2  10   15.21    3.55
   0  -2  10   17.29    3.42
   0  -2  10   13.67    3.00
   0   2 -10   10.31    7.65
   0   2 -10   24.56    9.52
   0  -2  10   14.38    4.54
   0  -2   9   81.49    5.18
   0   2  -9   89.58   11.12
   0   2  -9   86.41   12.00
   0  -2   9   83.21    5.21
   0  -2   9   80.30    7.19
   0  -2   9   88.57    5.82
   0  -2   8  983.10   15.52
   0  -2   8 1012.08   17.10
   0   2  -8  955.50   29.80
   0  -2   8  995.06   21.11
   0   2  -8  974.17   26.07
   0   2  -8  994.79   29.39
   0  -2   8  984.76   14.92
   0  -2   8 1041.76   24.76
   0  -2   7  391.14   12.81
   0  -2   7  389.31    8.69
   0  -2   7  383.33    9.85
   0  -2   7  386.24    9.01
   0   2  -7  377.00   17.40
   0  -2   7  419.99   15.42
   0   2  -7  353.26   18.97
   0   2  -7  329.97   27.44
   0   2  -7  378.18   16.02
   0   2  -6  114.78   15.39
   0  -2   6  116.52    6.97
   0  -2   6  120.74    4.87
   0   2  -6  128.93    9.58
   0   2  -6  119.10   10.91
   0  -2   6  120.24    4.67
   0  -2   6  128.70    8.80
   0   2  -6  125.19   10.17
   0  -2   6  121.26    5.31
   0  -2   6  109.31   14.62
   0  -2   5  208.06    6.21
   0   2  -5  220.62   11.73
   0  -2   5  205.31    5.45
   0   2  -5  211.77   11.94
   0   2  -5  210.30   11.33
   0  -2   5  207.85    8.45
   0  -2   5  221.27    5.69
   0  -2   5  228.06   18.63
   0   2  -5  202.12   17.70
   0  -2   5  220.78   10.34
   0   2  -4 1952.86   31.01
   0   2  -4 1997.42   29.59
   0  -2   4 2064.78   27.40
   0   2  -4 2003.21   47.50
   0  -2   4 1943.40   14.25
   0  -2   4 1963.16   16.58
   0  -2   4 1998.84   22.37
   0   2  -4 1920.02   29.43
   0  -2   4 2027.41   15.17
   0  -2   4 2129.28   48.69
   0   2  -3  227.35   14.90
   0   2  -3  241.89   10.20
   0   2  -3  235.96   11.05
   0   2  -3  240.30    9.90
   0  -2   3  255.03   15.41
   0   2  -2 2563.41   37.37
   0  -2   2 2676.05   38.07
   0   2  -1  621.74   14.14
   0  -2   1  684.55   14.37
   0  -2   0    6.74    1.65
   0   2   0    7.15    2.28
   0  -2  -1  136.82    6.49
   0  -2  -1  137.86    8.05
   0   2   2    4.58    2.29
   0  -2  -2    3.81    3.05
   0   2   3   18.54    1.75
   0   2   3   16.95    2.84
   0  -2  -3   12.54    4.11
   0   2   3   22.23    2.86
   0   2   3   18.53    1.90
   0   2   3   20.84    4.93
   0   2   3   12.62    5.97
   0   2   4  698.81   14.70
   0   2   4  662.70   12.83
   0   2   4  638.67   20.18
   0   2   4  643.05   16.99
   0   2   4  625.25   10.03
   0   2   4  644.86   12.64
   0   2   4  654.15    9.01
   0  -2  -4  665.14   28.33
   0   2   5  430.83   11.46
   0   2   5  444.01    9.25
   0   2   5  444.61   14.99
   0  -2  -5  412.74   25.45
   0   2   5  444.72   11.50
   0   2   5  393.30   16.51
   0   2   5  447.80    8.35
   0   2   5  480.86   13.35
   0   2   6  192.47    8.77
   0   2   6  191.55    6.27
   0   2   6  195.29    6.15
   0   2   6  194.30    6.94
   0  -2  -6  168.82   18.85
   0   2   6  191.99    8.70
   0   2   7    8.07    2.05
   0   2   7    9.49    3.25
   0   2   7   12.55    2.71
   0  -2  -7    5.89    6.34
   0   2   7    8.24    3.65
   0   2   8  188.02    8.08
   0   2   8  188.12   10.38
   0   2   8  177.57    7.28
   0  -2  -8  163.11   13.79
   0   2   9  109.75    6.97
   0  -2  -9  127.14   13.77
   0  -2  -9  102.03   11.80
   0   2   9  116.77    6.38
   0  -2 -10  103.88   14.10
   0  -2 -10   75.24   11.62
   0   2  10   97.93    7.16
   0   2  10   85.51    6.16
   0   2  11   99.53    7.78
   0  -2 -11   81.34   14.30
   0   2  11   89.06    6.62
   0   2  12   43.83    5.29
   0  -2 -12   24.22   10.44
   0   2  12   41.43    5.69
   0   2  12   37.74    4.71
   0   2  13   10.05    3.31
   0  -2 -13   20.17   10.23
   0   2  13   13.78    3.94
   0   2  13   14.68    3.41
   0   2  14   33.31    3.92
   0   2  14   40.35    5.22
   0   2  14   42.35    4.66
   0  -3  15   14.73    3.32
   0   3 -15   25.62    5.14
   0   3 -14    1.31    3.90
   0   3 -14    8.62    6.05
   0  -3  14   10.18    3.30
   0   3 -13    5.87    7.35
   0   3 -13   13.86    5.23
   0  -3  13    8.88    3.23
   0   3 -13    6.73    6.74
   0  -3  12   33.04    5.98
   0   3 -12   39.30    9.35
   0   3 -12   37.47    9.18
   0  -3  12   26.95    4.49
   0  -3  11  121.14    6.73
   0  -3  11  122.25    7.61
   0  -3  11  126.44    9.92
   0   3 -11  123.61   14.58
   0   3 -11  128.70   13.92
   0   3 -10  170.20   14.94
   0  -3  10  185.24    7.74
   0   3 -10  177.53   15.77
   0  -3  10  195.37    9.01
   0  -3  10  190.55   11.53
   0   3  -9  247.07   17.33
   0   3  -9  229.71   14.81
   0  -3   9  246.92    9.30
   0  -3   9  242.18    8.27
   0  -3   9  252.24   14.50
   0   3  -9  236.63   16.25
   0  -3   9  258.87   12.46
   0  -3   8  359.55   16.55
   0  -3   8  365.08   13.88
   0   3  -8  369.51   18.87
   0   3  -8  360.15   17.67
   0  -3   8  369.16   10.23
   0  -3   8  347.69    9.35
   0   3  -8  352.33   18.36
   0  -3   7  196.20    6.59
   0   3  -7  207.74   13.36
   0  -3   7  216.22   12.36
   0  -3   7  211.23   10.19
   0  -3   7  204.90    7.26
   0   3  -7  215.26   13.90
   0   3  -7  164.82   19.44
   0   3  -7  202.92   14.05
   0  -3   6    3.94    3.78
   0   3  -6   -1.26    5.32
   0   3  -6    5.03    5.70
   0  -3   6    2.45    1.64
   0  -3   6   -4.16    4.67
   0   3  -6   -3.50    5.61
   0  -3   6    3.51    1.93
   0  -3   6    4.18    4.84
   0   3  -6    2.86    4.77
   0  -3   5   14.10    5.97
   0   3  -5   22.54    7.14
   0  -3   5   20.75    2.51
   0   3  -5   20.36    6.27
   0  -3   5   17.61    5.33
   0   3  -5   17.81    5.76
   0  -3   5   24.00    4.31
   0  -3   5   18.64    2.26
   0   3  -5   17.11    5.82
   0  -3   4  153.29    9.45
   0   3  -4  161.00    9.92
   0   3  -4  163.32    9.91
   0   3  -4  139.23   10.37
   0   3  -4  166.84   14.46
   0  -3   4  159.85    4.96
   0  -3   4  163.96   14.30
   0  -3   4  141.04    4.27
   0   3  -3   55.13    5.99
   0  -3   3   48.89    6.99
   0  -3   3   48.46    4.28
   0   3  -3   49.06    7.15
   0   3  -2 1755.31   32.75
   0  -3   2 1742.70   19.38
   0  -3   2 1788.63   32.53
   0   3  -2 1767.85   28.60
   0   3  -1  418.00   17.52
   0   3  -1  383.52   12.51
   0   3  -1  343.57   10.38
   0  -3   1  377.65   11.64
   0   3  -1  325.70   11.50
   0   3   0 1094.13   16.33
   0   3   0 1106.82   16.56
   0  -3   0 1129.10   16.32
   0  -3  -1  394.64   12.31
   0   3   1  394.70    9.74
   0   3   1  401.48    9.54
   0   3   1  405.29   13.52
   0   3   1  416.62   12.24
   0   3   1  412.93   19.22
   0  -3  -1  407.60   13.45
   0   3   2   83.37    5.05
   0   3   2   79.23    7.57
   0   3   2   80.77    5.94
   0   3   2   83.74    2.89
   0   3   2   77.80   11.20
   0  -3  -2   83.20    9.11
   0  -3  -2   80.09    7.48
   0   3   2   86.34    4.90
   0   3   3    8.47    3.89
   0   3   3    8.38    2.84
   0   3   3    6.19    4.84
   0   3   3    8.01    2.79
   0  -3  -3    8.76    4.33
   0   3   3    5.93    1.39
   0   3   3    7.29    1.65
   0   3   3    8.83    6.44
   0   3   4   17.90    3.33
   0   3   4   17.29    7.30
   0   3   4   17.45    5.77
   0   3   4   19.01    4.27
   0   3   4   19.77    3.33
   0   3   4   16.50    1.95
   0   3   4   14.67    2.13
   0  -3  -4   18.66    5.78
   0   3   5  337.04   15.63
   0   3   5  342.04   18.49
   0  -3  -5  330.21   23.36
   0   3   5  364.50   11.11
   0   3   5  376.09    7.91
   0   3   5  393.07   13.57
   0   3   5  379.32    8.66
   0   3   5  370.13   11.53
   0   3   6   10.12    2.15
   0  -3  -6    8.38    5.63
   0   3   6   16.83    3.94
   0   3   6   12.49    3.38
   0   3   6    7.48    6.20
   0   3   6   10.83    2.34
   0   3   6    9.50    5.28
   0   3   7  359.78    9.91
   0   3   7  382.99    9.55
   0   3   7  372.52   13.44
   0   3   7  378.35   10.52
   0   3   7  372.54   13.47
   0   3   8  115.39    6.10
   0   3   8  124.89    6.93
   0   3   8  123.85    8.93
   0   3   8  127.14    6.53
   0   3   9   72.80    5.68
   0   3   9   66.70    5.30
   0   3   9   67.79    5.75
   0   3  10   10.39    3.22
   0   3  10    6.59    3.31
   0   3  10   13.27    3.61
   0  -3 -10   10.24    7.03
   0  -3 -10    6.24    7.60
   0   3  11   31.13    4.84
   0   3  11   28.61    4.32
   0   3  12   70.00    5.84
   0   3  12   73.39    6.80
   0   3  13   53.15    5.81
   0   3  13   43.55    4.55
   0   4 -14    5.28    6.14
   0   4 -14    5.66    3.81
   0  -4  14    4.55    2.95
   0  -4  13    6.94    3.37
   0   4 -13   -1.84    6.17
   0   4 -13    7.23    4.00
   0   4 -13   10.41    6.40
   0  -4  13    4.60    4.69
   0  -4  12  135.43   10.63
   0   4 -12  121.59    9.47
   0  -4  12  104.63    7.02
   0   4 -12  128.53   14.08
   0   4 -12  130.56   14.62
   0   4 -11   56.45    7.01
   0   4 -11   65.32   10.73
   0  -4  11   49.83    5.55
   0  -4  11   62.74    7.87
   0   4 -11   58.72   10.71
   0   4 -10  239.66   12.32
   0   4 -10  284.59   18.89
   0   4 -10  276.08   18.57
   0   4 -10  246.19   16.42
   0  -4  10  241.21   15.14
   0  -4  10  247.98    9.82
   0  -4  10  288.14   14.38
   0  -4   9  363.05   15.25
   0  -4   9  325.99   17.32
   0   4  -9  359.71   19.72
   0   4  -9  352.50   19.83
   0   4  -9  340.45   18.53
   0  -4   9  324.72   10.49
   0  -4   8  484.61   11.77
   0   4  -8  507.02   21.96
   0   4  -8  474.85   21.56
   0  -4   8  493.47   19.63
   0   4  -8  521.77   22.52
   0  -4   8  514.34   16.99
   0  -4   7  463.82   10.78
   0  -4   7  486.05   19.26
   0  -4   7  479.56   15.87
   0   4  -7  506.09   20.79
   0   4  -7  509.70   20.67
   0   4  -7  481.18   20.78
   0   4  -6   41.11    4.38
   0   4  -6   54.03    8.01
   0   4  -6   31.83    7.08
   0  -4   6   46.23    7.20
   0  -4   6   33.43    8.15
   0  -4   6   41.11    3.38
   0   4  -6   28.53    8.28
   0   4  -6   37.17    7.63
   0  -4   5  797.06   35.36
   0   4  -5  812.83   14.32
   0  -4   5  813.79   12.04
   0   4  -5  729.20   33.82
   0   4  -5  833.54   25.07
   0   4  -5  793.46   22.63
   0  -4   5  782.45   22.37
   0   4  -5  815.59   23.36
   0   4  -4  569.91   10.32
   0   4  -4  540.52   25.82
   0   4  -4  561.47   17.53
   0   4  -4  561.43   20.09
   0  -4   4  550.02   14.34
   0  -4   4  571.08   18.40
   0  -4   4  560.87   26.22
   0   4  -3   11.41    6.30
   0   4  -3   10.61    4.19
   0   4  -3   15.11    5.72
   0  -4   3    9.31    3.36
   0  -4   3   11.45    4.38
   0   4  -3   10.23    1.81
   0   4  -2   18.22    5.72
   0   4  -2   19.65    4.11
   0  -4   2   18.60    4.13
   0   4  -2   24.37    8.72
   0   4  -2   23.36    5.01
   0  -4   2   16.90    3.51
   0   4  -1  134.83    7.46
   0   4  -1  129.64    7.65
   0  -4   1  134.10    5.76
   0   4  -1  125.15    8.81
   0   4  -1  145.84   13.65
   0  -4   1  127.13    7.05
   0  -4   0  813.49   13.66
   0   4   0  790.94   17.32
   0   4   0  826.10   15.98
   0   4   0  825.01   20.90
   0   4   0  827.83   16.14
   0  -4  -1  103.12    6.48
   0   4   1  110.78    6.15
   0   4   1  105.61   13.62
   0   4   1  100.48    5.84
   0   4   1  106.02    6.18
   0  -4  -1  102.82    6.26
   0   4   1  114.70    8.42
   0   4   2  757.29   15.40
   0  -4  -2  792.86   22.28
   0   4   2  777.72    9.06
   0   4   2  751.90   21.32
   0  -4  -2  731.72   22.93
   0   4   2  766.48   15.26
   0   4   2  797.06   19.82
   0   4   2  752.52    9.07
   0   4   2  757.22   30.04
   0   4   3  498.51    8.16
   0   4   3  481.08   17.78
   0  -4  -3  475.16   21.42
   0   4   3  506.50   12.47
   0  -4  -3  468.59   22.92
   0   4   3  494.46   25.21
   0   4   3  528.23   16.18
   0   4   3  472.70    8.24
   0   4   3  494.97   13.07
   0   4   4   29.65    6.96
   0  -4  -4   35.28    7.57
   0   4   4   29.33    3.70
   0   4   4   29.61    2.75
   0   4   4   41.26    5.99
   0   4   4   33.46    4.42
   0   4   4   31.18    2.55
   0  -4  -4   30.23    7.70
   0   4   4   52.19   11.00
   0   4   5  750.45   23.39
   0   4   5  714.98   17.05
   0   4   5  710.37   12.81
   0   4   5  770.47   11.88
   0   4   5  740.63   17.44
   0   4   5  803.32   21.33
   0   4   5  716.95   29.85
   0   4   6    5.62    2.02
   0   4   6    6.15    3.20
   0   4   6    8.30    3.37
   0   4   6    9.63    2.14
   0   4   6    2.48    5.25
   0   4   7   29.14    3.81
   0   4   7   31.81    3.45
   0   4   7   27.39    3.62
   0   4   7   28.99    4.82
   0   4   7   31.17    4.84
   0   4   8    6.18    3.52
   0   4   8    1.02    2.49
   0   4   8    0.25    2.04
   0   4   8    4.71    2.67
   0   4   8    1.96    3.50
   0   4   9    7.82    3.31
   0   4   9   11.07    2.99
   0   4   9    6.34    4.58
   0   4   9   13.05    3.29
   0  -4  -9    0.12    5.78
   0   4  10    9.69    3.87
   0   4  10    4.54    2.81
   0   4  10    8.87    3.53
   0   4  11   44.60    5.10
   0  -4 -11   28.04   10.13
   0   4  11   32.72    4.32
   0   4  11   30.67    4.80
   0  -4 -12   37.58   10.42
   0   4  12   46.69    4.69
   0   4  12   43.66    5.37
   0   4  12   50.38    5.12
   0   4  13   71.38    6.18
   0   4  13   59.14    4.91
   0   5 -14   42.67    8.48
   0  -5  14   31.25    5.58
   0   5 -14   49.18    8.79
   0  -5  13   -3.95    4.54
   0   5 -13    8.87    6.01
   0   5 -13    7.03    6.28
   0   5 -12   80.28    7.47
   0   5 -12   96.39   12.11
   0   5 -12  104.04   12.82
   0  -5  12  114.31   10.29
   0   5 -11    4.68    6.94
   0   5 -11   -1.94    5.76
   0   5 -11   -0.03    3.40
   0  -5  11    5.58    5.36
   0   5 -11   -4.37    6.50
   0  -5  11    0.82    4.83
   0  -5  11    3.74    2.74
   0  -5  10   11.25    3.14
   0  -5  10    8.96    5.12
   0  -5  10   20.67    6.80
   0   5 -10    2.52    5.42
   0   5 -10   18.27    7.77
   0   5 -10   -1.98    7.02
   0   5 -10    3.11    3.26
   0  -5   9  155.74    7.61
   0   5  -9  182.78   15.00
   0   5  -9  187.78   15.09
   0  -5   9  185.85   14.14
   0   5  -9  197.62   16.05
   0  -5   9  215.05   12.71
   0   5  -9  170.79    9.37
   0   5  -8  121.53   12.64
   0   5  -8  128.80   12.70
   0  -5   8  104.59    5.79
   0   5  -8  109.23    7.52
   0  -5   8  126.36    9.85
   0  -5   8  130.11   11.56
   0   5  -8  143.16   12.78
   0   5  -7  556.73   22.60
   0  -5   7  505.36   11.00
   0   5  -7  530.67   23.51
   0  -5   7  534.89   21.45
   0   5  -7  579.55   23.01
   0   5  -7  499.79   13.63
   0  -5   6   72.97    9.02
   0   5  -6   64.44    9.78
   0   5  -6   70.91    8.72
   0   5  -6   50.14    9.86
   0   5  -6   61.67    4.66
   0   5  -6   71.16    9.10
   0  -5   6   74.65    7.43
   0  -5   5   73.81    6.75
   0  -5   5   65.55    8.63
   0   5  -5   61.08   10.65
   0  -5   5   56.62    9.56
   0   5  -5   69.90    8.12
   0   5  -4  833.91   22.58
   0  -5   4  813.03   31.37
   0  -5   4  875.53   19.06
   0   5  -4  824.09   28.42
   0   5  -4  874.47   26.64
   0  -5   3  403.09   19.18
   0  -5   3  444.45   12.79
   0   5  -3  395.05   18.89
   0   5  -3  439.96   16.06
   0   5  -3  432.64   18.07
   0   5  -3  449.80   22.36
   0   5  -2    1.64    8.22
   0  -5   2    3.73    2.48
   0  -5   2    5.20    2.97
   0   5  -2   11.64    3.74
   0   5  -2    8.49    4.31
   0   5  -2    5.52    4.82
   0   5  -1  157.94   15.40
   0  -5   1  145.39    6.43
   0   5  -1  143.11    8.66
   0   5  -1  147.16    8.82
   0   5  -1  142.23    9.87
   0   5   0  995.99   19.95
   0   5   0  999.79   36.02
   0   5   0 1012.83   26.21
   0   5   0  967.39   21.00
   0   5   0  955.27   19.79
   0   5   1  625.19   14.75
   0   5   1  681.45   21.49
   0   5   1  644.27   16.01
   0   5   1  672.10   15.95
   0   5   2  300.85   14.53
   0   5   2  297.49   11.09
   0   5   2  311.59   22.23
   0   5   2  301.78   16.62
   0   5   2  302.68   10.77
   0   5   3  192.29   17.93
   0   5   3  194.96   13.67
   0   5   3  203.96   12.21
   0   5   3  196.30    9.35
   0   5   3  197.06    8.98
   0   5   3  181.42    5.30
   0   5   4   77.29    6.27
   0   5   4   79.43    3.90
   0   5   4   84.27   10.08
   0   5   4   92.68    9.39
   0   5   4   75.82   13.75
   0   5   4   81.93    6.31
   0   5   5  649.64   12.38
   0   5   5  690.92   11.93
   0   5   5  631.93   32.41
   0   5   5  688.41   17.74
   0   5   5  683.85   25.20
   0   5   5  671.92   17.18
   0   5   6  133.93    6.29
   0   5   6  138.70    6.49
   0   5   6  135.39    8.34
   0   5   6  120.69   15.28
   0   5   6  135.76    8.81
   0   5   6  136.13    5.85
   0   5   6  131.34   12.47
   0   5   7   12.10    3.73
   0   5   7    6.84    2.68
   0   5   7    7.87    3.56
   0   5   7    5.55    5.78
   0   5   7    7.81    2.44
   0   5   7   13.30    3.10
   0   5   8  361.96   11.81
   0   5   8  380.45   14.91
   0   5   8  392.23   11.03
   0   5   8  389.44   16.10
   0   5   9   65.40    5.23
   0   5   9   72.00    8.14
   0   5   9   70.79    5.89
   0   5   9   75.38    6.04
   0   5  10  139.20    8.19
   0   5  10  143.00    7.52
   0   5  11   15.70    3.22
   0  -5 -11   12.16    7.71
   0   5  11   23.67    3.97
   0   5  12   23.05    3.89
   0   5  12   17.47    3.20
   0  -6  14   30.97    5.63
   0   6 -14   22.72    6.73
   0   6 -14   37.34    7.53
   0  -6  13   24.10    5.85
   0   6 -13   21.83    7.11
   0   6 -13   36.57    8.91
   0  -6  12  118.93   10.84
   0   6 -12  110.43   12.82
   0   6 -12   98.36   11.19
   0   6 -12   91.87   12.02
   0  -6  11    5.52    5.07
   0   6 -11    8.75    7.09
   0   6 -11    7.52    5.68
   0   6 -11    6.87    6.81
   0  -6  11   13.41    6.57
   0   6 -10  128.35   13.79
   0   6 -10  139.86   14.11
   0  -6  10  125.03   12.81
   0  -6  10  153.50   11.91
   0   6 -10  136.21   14.24
   0   6  -9   65.67   10.42
   0   6  -9   63.96   10.07
   0  -6   9   53.08    9.17
   0   6  -9   58.17   10.33
   0   6  -8  139.40   13.58
   0   6  -8  125.31   13.59
   0  -6   8  111.80   12.05
   0   6  -8  139.61   13.53
   0   6  -7  201.06   14.48
   0  -6   7  196.62   14.72
   0   6  -7  172.99   15.06
   0  -6   7  198.93   11.77
   0   6  -7  199.17   15.13
   0  -6   6   10.42    6.07
   0   6  -6    8.21    6.12
   0  -6   6    8.99    4.52
   0   6  -6   14.87    6.85
   0   6  -5 1737.29   36.50
   0  -6   5 1783.90   29.70
   0  -6   5 1711.59   38.76
   0   6  -5 1743.43   40.88
   0   6  -4  234.86   18.27
   0  -6   4  270.87   11.56
   0   6  -4  261.04   16.24
   0  -6   3  218.99   10.04
   0   6  -3  215.06   12.50
   0   6  -3  211.61   14.14
   0   6  -3  178.76   16.62
   0   6  -2  483.56   19.32
   0  -6   2  489.53   13.48
   0   6  -2  453.84   26.48
   0   6  -2  484.04   17.01
   0   6  -1  394.63   16.99
   0   6  -1  409.49   21.04
   0   6  -1  450.16   15.58
   0   6  -1  449.69   15.78
   0   6  -1  434.87   26.80
   0   6   0   14.56   10.80
   0   6   0    7.32    4.01
   0   6   0    7.63    4.27
   0   6   0    2.31    3.50
   0   6   1    7.48    3.62
   0   6   1    4.89    3.42
   0   6   1    8.38    6.65
   0   6   2  124.80   18.05
   0   6   2  131.79   11.68
   0   6   2  134.76   13.56
   0   6   2  129.40    8.39
   0   6   2  132.26    8.68
   0   6   3    6.89    6.80
   0   6   3    7.38    3.78
   0   6   3    7.92    3.52
   0   6   3    3.51    5.47
   0   6   3    5.89   10.00
   0   6   4  225.87   10.49
   0   6   4  230.16   15.00
   0   6   4  230.35   22.55
   0   6   4  208.66   10.68
   0   6   4  237.67   16.61
   0   6   5  169.68   19.67
   0   6   5  146.97    9.53
   0   6   5  140.50    8.75
   0   6   5  147.48   13.65
   0   6   6  666.90   14.63
   0   6   6  671.87   27.63
   0   6   6  714.50   19.91
   0   6   6  652.87   18.74
   0   6   7   72.50    5.59
   0   6   7   60.90   10.30
   0   6   7   58.21   12.86
   0   6   7   63.85    7.33
   0   6   7   59.19    6.31
   0   6   8   37.55    4.52
   0   6   8   32.67    5.85
   0   6   9   76.24    5.95
   0   6   9   64.47    7.46
   0   6  10   36.74    4.76
   0   6  11   71.76    5.84
   0  -6 -11   49.66    9.41
   0   7 -13   73.88   10.11
   0  -7  13   82.16    9.01
   0   7 -13   76.23   10.18
   0   7 -12   36.25    8.90
   0   7 -12   42.75    9.01
   0  -7  12   35.32    7.17
   0   7 -12   27.21    7.72
   0   7 -11  308.22   19.93
   0   7 -11  259.09   18.98
   0  -7  11  320.19   17.03
   0   7 -11  299.17   19.55
   0   7 -10   86.55   12.26
   0   7 -10   91.72   11.91
   0  -7  10   62.80   10.02
   0   7 -10   83.68   11.71
   0   7  -9    9.31    7.11
   0   7  -9   11.03    7.19
   0  -7   9   15.18    6.17
   0  -7   9   -1.21    6.20
   0   7  -9   11.22    6.74
   0   7  -8   53.75   10.57
   0   7  -8   66.05   10.64
   0  -7   8   64.03   10.42
   0   7  -8   65.11   10.23
   0  -7   8   64.90    8.10
   0  -7   7  138.45   13.88
   0   7  -7  127.78   12.59
   0  -7   7  121.77    9.73
   0   7  -7  140.90   13.66
   0   7  -6    6.42    6.42
   0  -7   6    2.69    4.42
   0   7  -6   12.12    7.87
   0  -7   6   12.22    7.40
   0   7  -5   24.43    7.38
   0  -7   5   15.11    4.64
   0   7  -5   15.41    7.36
   0  -7   4   19.28    7.57
   0   7  -4   21.31    9.24
   0   7  -4   13.28    6.54
   0   7  -4   19.44    6.50
   0  -7   4   12.42    4.18
   0  -7   3  717.95   26.53
   0   7  -3  706.54   23.07
   0   7  -3  702.75   25.92
   0   7  -3  653.46   32.37
   0  -7   3  680.04   18.15
   0   7  -2  253.00   22.11
   0   7  -2  231.80   14.72
   0   7  -2  259.03   13.89
   0   7  -2  240.54   18.22
   0   7  -1   61.43    8.08
   0   7  -1   64.21    7.40
   0   7  -1   65.86    7.62
   0   7  -1   81.18   12.31
   0   7  -1   64.61   14.87
   0   7   0  491.39   25.48
   0   7   0  526.67   18.13
   0   7   0  473.98   17.19
   0   7   0  532.93   18.07
   0   7   0  495.80   33.15
   0   7   1  227.20   12.02
   0   7   1  226.17   12.04
   0   7   2   23.78    9.34
   0   7   2   14.73    4.95
   0   7   2   18.47    4.19
   0   7   3  252.79   25.70
   0   7   3  268.38   12.92
   0   7   3  254.00   19.06
   0   7   3  246.99   12.01
   0   7   4    8.44    7.58
   0   7   4    0.35   10.70
   0   7   4   -0.41    3.78
   0   7   4    4.02    3.22
   0   7   5   55.20    6.88
   0   7   5   52.45   14.33
   0   7   5   45.26    5.87
   0   7   5   48.39    4.37
   0   7   5   50.15   11.45
   0   7   6   24.07    5.26
   0   7   6   28.20    9.33
   0   7   6   22.67   11.60
   0   7   6   25.32    4.72
   0   7   6   28.97    3.94
   0   7   7  250.31   18.90
   0   7   7  260.43    9.95
   0   7   7  244.15   13.21
   0   7   8   10.63    4.52
   0   7   8    5.04    2.84
   0   7   9    1.47    3.54
   0   7   9    0.74    2.85
   0   7  10   32.68    4.33
   0  -8  13    1.49    4.16
   0   8 -12    9.42    5.93
   0   8 -12   -2.56    5.02
   0  -8  12    9.18    5.86
   0   8 -12   11.15    5.57
   0  -8  11    7.64    5.79
   0   8 -11   13.29    6.69
   0   8 -11   -0.89    5.80
   0   8 -11   11.82    6.87
   0   8 -10   25.42    8.73
   0   8 -10   25.60    7.90
   0   8 -10   32.02    8.72
   0  -8  10   21.77    8.70
   0  -8  10   33.56    7.19
   0   8  -9   13.95    8.34
   0  -8   9    3.14    6.48
   0  -8   9    7.95    5.29
   0   8  -9   21.30    8.11
   0   8  -9    9.87    6.82
   0  -8   8    4.55    5.18
   0  -8   8   17.29    8.02
   0   8  -8   12.00    7.07
   0   8  -8    5.57    6.51
   0  -8   7  133.10   10.75
   0   8  -7  142.37   14.69
   0   8  -7  158.01   14.24
   0  -8   7  132.93   14.66
   0  -8   6   23.15    5.49
   0   8  -6   22.11    8.51
   0   8  -6   15.59    7.45
   0   8  -5   54.23    8.89
   0  -8   5   32.17    5.73
   0   8  -5   30.98    9.61
   0  -8   5   30.01    8.74
   0   8  -5   29.92    7.73
   0  -8   4   22.56    8.80
   0   8  -4   37.86    8.30
   0   8  -4   29.39   10.48
   0  -8   4   27.69    5.20
   0   8  -4   38.73   12.06
   0   8  -4   30.35    7.08
   0  -8   3   13.51    7.28
   0   8  -3    1.12   10.81
   0   8  -3    0.39    5.90
   0   8  -3    5.42    5.24
   0   8  -3   13.14    9.29
   0   8  -2   92.21    9.66
   0   8  -2   95.05    9.84
   0  -8   2   76.32   11.00
   0   8  -2   77.23    9.64
   0   8  -2   67.99   14.99
   0   8  -2   93.60   14.00
   0   8  -1   -4.28    8.32
   0   8  -1   -1.50    4.43
   0   8  -1    4.71   10.10
   0   8  -1    8.87    5.47
   0   8  -1    6.03    4.59
   0  -8   1    1.06    5.56
   0   8   0   55.31    7.56
   0   8   0   49.90   15.86
   0   8   0   56.72   12.81
   0   8   0   51.65    7.14
   0   8   1  148.42   10.67
   0   8   1  156.51   11.06
   0   8   2    5.45    4.54
   0   8   2   14.13    5.40
   0   8   3   89.78    8.12
   0   8   3   97.78   14.13
   0   8   3   89.18   19.16
   0   8   3   95.80    9.02
   0   8   4   95.04   13.86
   0   8   4  103.18    9.19
   0   8   4   90.13    8.22
   0   8   4   81.85   18.33
   0   8   5  298.41   14.84
   0   8   5  288.16   13.77
   0   8   5  285.64   29.29
   0   8   5  337.64   23.03
   0   8   6   67.17   11.65
   0   8   6   62.04    7.49
   0   8   6   36.68   14.51
   0   8   7   50.40    6.93
   0   8   8  163.86   11.30
   0   8   9   36.34    5.45
   0   9 -12    4.51    5.14
   0  -9  12    4.08    4.27
   0   9 -12    8.65    5.41
   0   9 -12   -2.48    4.59
   0   9 -11   -7.38    6.09
   0   9 -11    3.00    6.15
   0  -9  11    0.27    4.72
   0   9 -11   -6.84    5.73
   0  -9  11    6.08    6.51
   0   9 -10   -3.08    5.91
   0  -9  10    5.69    4.68
   0   9 -10   -9.00    6.52
   0   9 -10   -0.49    5.73
   0  -9  10    0.64    7.61
   0   9  -9    2.95    6.11
   0  -9   9    6.46    5.16
   0  -9   9   -1.56    7.16
   0   9  -9    2.29    5.65
   0  -9   8    1.17    4.43
   0   9  -8   -3.73    6.15
   0   9  -8   11.79    7.58
   0  -9   8   10.76    7.95
   0   9  -7   10.34    8.07
   0   9  -7    6.41    5.89
   0  -9   7    1.39    4.28
   0   9  -6   75.58   10.35
   0  -9   6   56.57    7.56
   0   9  -6   62.46   12.73
   0   9  -6   71.05   11.08
   0   9  -5  171.34   14.47
   0  -9   5  149.34   15.85
   0   9  -5  175.31   17.87
   0   9  -5  140.83   14.54
   0  -9   4    2.86    7.04
   0   9  -4   19.14   11.45
   0   9  -4    7.48    8.73
   0   9  -4    6.49    6.11
   0   9  -4    8.39    6.07
   0  -9   3  315.66   21.46
   0   9  -3  406.06   19.79
   0   9  -3  391.16   26.50
   0   9  -3  303.47   26.09
   0   9  -3  343.31   19.45
   0   9  -2   26.12    6.55
   0   9  -2    6.39    9.66
   0   9  -2   28.92    7.43
   0   9  -2   32.98    7.48
   0  -9   2   18.22    6.95
   0   9  -2   49.39   15.12
   0   9  -1   -5.95    9.95
   0   9  -1  -13.36   13.48
   0  -9   1   -0.45    5.92
   0   9  -1    9.00    5.68
   0   9  -1    4.79    5.19
   0   9   0   16.98    6.03
   0  -9   0    1.25    6.27
   0   9   0   18.94   14.79
   0   9   0   16.91    9.72
   0   9   0   15.95    5.87
   0   9   1  114.82   10.45
   0   9   1  116.86   10.42
   0   9   2  235.92   27.11
   0   9   2  216.46   13.80
   0   9   2  206.25   12.94
   0   9   3  119.82   10.10
   0   9   3  126.62   10.79
   0   9   3  152.80   23.40
   0   9   3  135.22   16.63
   0   9   4 1333.24   31.70
   0   9   4 1287.97   44.42
   0   9   4 1238.65   57.07
   0   9   4 1200.50   28.74
   0   9   5    6.41    7.94
   0   9   5   18.09   13.35
   0   9   5    1.20    4.01
   0   9   6   27.32    5.61
   0   9   6   30.98   12.97
   0   9   6   10.30    8.51
   0  -9  -7    4.56    9.58
   0   9   7   59.05    7.27
   0   9   8   67.99    7.24
   0 -10  10   16.87    5.32
   0  10 -10   11.15    5.84
   0 -10  10    7.04    7.08
   0  10 -10    3.06    5.04
   0 -10   9   68.42   11.90
   0  10  -9   58.75   10.02
   0  10  -9   79.36   10.62
   0 -10   9   55.67    7.44
   0  10  -9   63.36    9.50
   0  10  -8   12.66    6.59
   0  10  -8   -3.37    6.45
   0 -10   8    3.57    4.44
   0 -10   8   13.89    8.39
   0 -10   7   12.53    4.99
   0  10  -7   23.04    7.31
   0  10  -7   21.39    8.45
   0  10  -6   58.94    9.45
   0  10  -6   43.41    9.27
   0 -10   6   45.83   10.97
   0  10  -6   48.15    9.27
   0  10  -5    0.88    6.27
   0  10  -5   11.56    8.52
   0  10  -5   -3.28    6.04
   0 -10   5   -4.09    7.77
   0  10  -4  356.63   25.88
   0  10  -4  397.51   20.81
   0 -10   4  351.35   22.56
   0  10  -4  319.82   19.63
   0  10  -3   71.24    9.81
   0  10  -3   62.37   14.30
   0  10  -3  102.68   10.91
   0 -10   3   58.77   10.87
   0  10  -3   84.55   10.32
   0  10  -3  101.58   16.48
   0  10  -2   81.31   14.54
   0  10  -2   96.85   18.86
   0 -10   2   75.63   12.58
   0  10  -2   95.55   10.70
   0  10  -2  106.81   11.15
   0  10  -1   66.78   17.82
   0  10  -1   51.88    8.34
   0  10  -1   55.47   12.57
   0  10  -1   67.96    9.01
   0  10   0  123.81   17.46
   0  10   0  116.18   10.97
   0  10   0  107.32   20.01
   0  10   0  106.29   10.69
   0  10   1  452.76   20.13
   0  10   1  431.26   19.29
   0  10   2   13.11    4.64
   0  10   2    6.87    4.91
   0  10   3  159.81   18.01
   0  10   3  149.02   11.05
   0  10   3  161.32   12.06
   0  10   3  144.05   22.60
   0  10   4   12.19   12.93
   0  10   4    6.03    4.41
   0  10   4   14.93    9.02
   0  10   5    1.64    7.47
   0  10   5   -6.72   11.80
   0  10   5   11.31    4.60
   0 -10  -6    6.12    9.75
   0  10   6   27.50    5.74
   0  11  -9    4.57    4.77
   0 -11   9   19.85    7.72
   0  11  -9   16.21    6.11
   0  11  -8  217.25   16.28
   0  11  -8  311.41   17.52
   0 -11   7   52.50   10.29
   0  11  -7   45.47    8.62
   0  11  -7   63.79    9.65
   0  11  -7   52.94    8.82
   0  11  -6   12.38    6.07
   0 -11   6   12.77    7.67
   0  11  -6   -2.62    5.36
   0 -11   5   53.79   10.59
   0  11  -5   69.32   12.40
   0  11  -5   64.40    9.55
   0  11  -5   87.92   10.81
   0  11  -4  -10.31    8.90
   0  11  -4    8.00    5.97
   0 -11   4  -15.83    7.61
   0  11  -3  204.73   14.83
   0  11  -3  117.45   19.06
   0  11  -3  186.39   13.96
   0  11  -3  199.76   19.93
   0 -11   3  115.51   13.83
   0  11  -2    4.02    5.31
   0  11  -2    3.36   12.25
   0  11  -2   11.07    9.34
   0  11  -2   13.63    6.27
   0 -11   2    6.53    6.88
   0  11  -1  101.79   19.37
   0  11  -1  106.54   10.58
   0  11  -1  107.69   11.05
   0  11  -1  119.38   16.55
   0  11   0   14.64    9.15
   0  11   0   28.55    6.52
   0  11   0   26.04    6.38
   0  11   0   20.58   12.34
   0  11   1   14.34    5.59
   0  11   1   -3.39   12.20
   0  11   1   18.12    9.37
   0  11   1   -3.40    5.07
   0  11   2  330.04   16.71
   0  11   2  313.65   15.51
   0  11   3   58.46   16.84
   0  11   3   49.18    7.41
   0  11   3   48.23   11.86
   0  11   4    8.31    4.27
   0  11   4    4.04    7.63
   0  12  -6   67.34    8.84
   0 -12   6   47.89    8.91
   0 -12   5    9.57    5.96
   0  12  -5   25.74    6.54
   0  12  -4   10.63    5.52
   0  12  -4   -9.02    8.31
   0 -12   4    9.44    6.22
   0  12  -4    6.99    4.79
   0 -12   3    5.63    5.36
   0  12  -3    7.54    4.94
   0  12  -3    8.49    4.72
   0  12  -3    2.06    7.50
   0  12  -2    5.43    4.74
   0  12  -2    4.84    4.20
   0  12  -2    8.66    7.71
   0  12  -2   15.05   10.99
   0  12  -1    4.26    9.69
   0  12  -1    4.33    4.23
   0  12  -1   12.09    8.34
   0  12  -1    6.01    4.19
   0  12   0   -2.23    7.20
   0  12   0    5.45    3.87
   0  12   0    2.29    4.00
   0  12   0   -0.77    9.57
   0  12   1   -2.05    9.54
   0  12   1   10.76    4.43
   0  12   1   12.26    8.75
  -1  12   1   -8.93   10.76
  -1  12   1   19.32    4.61
  -1  12   0  142.19   15.78
  -1  12   0  120.80   10.30
  -1  12  -1   53.64    7.49
  -1  12  -1   66.02   15.23
  -1  12  -1   52.63   12.09
  -1  12  -2   10.67    8.94
   1 -12   2    4.81    5.47
  -1  12  -2    0.34    4.83
  -1  12  -2   12.94    9.26
  -1  12  -2    2.77    3.82
  -1  12  -3   46.16    7.63
   1 -12   3   18.78    7.33
  -1  12  -3   31.14    9.54
  -1  12  -3   43.96    6.97
  -1  12  -4   26.75    6.17
   1 -12   4   16.35    7.35
  -1  12  -4   29.66    6.69
  -1  12  -4   30.12    9.61
   1 -12   5   26.28    7.75
  -1  12  -5   41.72    7.06
  -1  12  -5   47.94    7.53
  -1  11   4   21.08    9.01
  -1  11   4   26.71   12.30
  -1  11   4   20.16    4.90
  -1  11   3   46.01    6.68
  -1  11   3   66.89   16.85
  -1  11   3   57.52   11.82
  -1  11   2    0.46    8.95
  -1  11   2   -8.06    4.89
  -1  11   1  161.20   23.31
  -1  11   1  175.12   12.73
  -1  11   0   58.24    8.11
  -1  11   0   69.26   18.45
   1 -11   0   37.90    9.01
  -1  11   0   73.80    9.10
  -1  11   0   77.36   14.53
  -1  11  -1   67.06   16.49
  -1  11  -1  131.86   17.12
   1 -11   1   67.91   11.23
  -1  11  -1  127.69   11.62
  -1  11  -1   89.27    9.94
  -1  11  -2  169.19   19.01
  -1  11  -2  127.50   19.81
  -1  11  -2  170.22   13.59
  -1  11  -2  163.68   13.05
  -1  11  -3   51.60    8.55
   1 -11   3   40.00    9.47
  -1  11  -3   63.84   13.10
  -1  11  -3   42.07   13.05
  -1  11  -3   55.49    8.87
  -1  11  -4    6.98    8.45
  -1  11  -4   10.45    5.67
   1 -11   4   -3.01    6.91
  -1  11  -4   -6.07    5.68
  -1  11  -5   81.74   13.29
  -1  11  -5   73.11    9.62
  -1  11  -5   69.97   10.03
   1 -11   5   68.45   11.72
  -1  11  -5   98.37   10.86
  -1  11  -6    7.89    5.41
  -1  11  -6   -8.53    6.36
   1 -11   6   17.35    8.11
  -1  11  -6    9.23    5.83
  -1  11  -7   91.11   11.02
  -1  11  -7  113.80   11.61
  -1  11  -8   -5.54    5.46
  -1  11  -8    1.17    4.99
   1 -11   8    0.64    6.36
  -1  10   6  113.89   14.19
  -1  10   6   97.03   16.44
  -1  10   6  103.68    9.13
  -1  10   5   17.70    5.19
  -1  10   5    7.22   11.88
  -1  10   5   17.22    9.18
  -1  10   4   69.28   12.78
  -1  10   4   71.46   18.49
  -1  10   4   74.54    8.49
  -1  10   3   13.05    8.45
  -1  10   3   37.06   14.70
  -1  10   3   26.47    6.11
  -1  10   2  145.81   11.07
  -1  10   2  174.52   19.13
  -1  10   2  173.72   12.88
   1 -10  -1   11.89    8.00
  -1  10   1   22.64    6.28
  -1  10   1   37.38   17.07
  -1  10   1   27.49    6.12
  -1  10   0   92.90   10.06
  -1  10   0   94.30   10.27
   1 -10   0   70.22   11.55
  -1  10   0  101.67   19.75
   1 -10   1   13.35    7.41
  -1  10  -1    8.49   10.56
  -1  10  -1   13.97    5.60
  -1  10  -1   17.99   11.52
  -1  10  -1   15.50    6.17
  -1  10  -2  229.79   22.37
  -1  10  -2  227.07   15.22
  -1  10  -2  177.69   23.22
  -1  10  -2  244.81   15.90
   1 -10   2  173.27   17.22
  -1  10  -3   13.52    6.15
  -1  10  -3   19.21   11.07
  -1  10  -3   11.42    6.39
  -1  10  -3    3.59    5.00
   1 -10   3    6.01    7.85
  -1  10  -3   25.37   10.87
  -1  10  -4  142.55   17.58
  -1  10  -4  173.84   14.05
  -1  10  -4  165.88   13.60
   1 -10   4  144.66   16.23
  -1  10  -4  131.54   13.55
  -1  10  -5   54.26   10.10
  -1  10  -5   57.92    9.30
  -1  10  -5   59.25    8.86
  -1  10  -5   54.73   11.80
   1 -10   5   62.20   12.06
  -1  10  -6   89.50   11.12
  -1  10  -6   65.65   12.72
  -1  10  -6   87.49   11.19
  -1  10  -6   72.27   11.12
  -1  10  -7   50.34   10.22
   1 -10   7   42.96   10.10
   1 -10   7   32.50    5.94
  -1  10  -7   51.83    9.49
   1 -10   8   27.27    5.83
  -1  10  -8   32.38    8.78
   1 -10   8   33.34    9.66
  -1  10  -8   55.48    9.69
   1 -10   9   54.98    7.13
  -1  10  -9   46.48    9.06
  -1  10  -9   72.10    9.94
   1 -10   9   50.67    9.73
   1 -10  10    8.66    6.38
  -1  10 -10    6.28    4.86
   1 -10  10   11.33    4.46
  -1   9   7    5.10    4.09
  -1   9   7   -8.83    9.80
  -1   9   7   -8.66    6.96
  -1   9   6   81.42    8.30
  -1   9   6   54.78   14.79
  -1   9   5   24.94   14.39
  -1   9   5   27.95    8.90
  -1   9   5   11.49    4.78
  -1   9   4  108.39   14.86
  -1   9   4   93.96   20.29
  -1   9   4  101.47    9.54
  -1   9   3 1144.73   55.16
  -1   9   3 1173.71   29.70
  -1   9   3 1186.43   43.11
  -1   9   3 1064.52   27.00
  -1   9   2  674.50   33.48
  -1   9   2  674.55   22.28
  -1   9   2  694.69   23.64
  -1   9   1  171.11   12.03
  -1   9   1  162.08   11.85
  -1   9   0   49.75    7.27
  -1   9   0   58.61    8.37
  -1   9   0   46.33   15.86
  -1   9  -1  883.33   27.66
  -1   9  -1  872.34   26.90
  -1   9  -1  918.61   39.27
  -1   9  -2   -2.23    9.87
   1  -9   2   20.79    8.62
  -1   9  -2   14.36    6.18
  -1   9  -2   18.87    6.36
  -1   9  -2   31.91    7.57
  -1   9  -2   22.49   13.05
  -1   9  -3   16.08    6.41
  -1   9  -3   33.15   11.59
  -1   9  -3   15.40    6.71
  -1   9  -3   17.92    6.42
  -1   9  -3   -6.70    9.92
   1  -9   3   21.95    9.45
  -1   9  -4    2.40    9.30
  -1   9  -4   -0.17    5.46
  -1   9  -4   -1.06    5.62
  -1   9  -4    5.53    6.49
   1  -9   4    5.30    8.08
  -1   9  -5   73.20   10.33
  -1   9  -5   48.57    9.80
  -1   9  -5   62.14    9.55
   1  -9   5   54.02    7.07
  -1   9  -6    6.79    7.55
   1  -9   6    0.30    7.78
  -1   9  -6    1.01    5.94
   1  -9   6   -3.86    4.20
  -1   9  -6    5.91    6.60
   1  -9   7  303.57   15.63
  -1   9  -7  357.20   20.95
   1  -9   7  322.50   22.11
  -1   9  -7  319.44   21.60
   1  -9   8   15.98    8.03
   1  -9   8    4.34    4.66
  -1   9  -8   -2.84    6.75
  -1   9  -8   15.76    7.27
   1  -9   9  107.74   12.83
   1  -9   9  119.53   10.62
   1  -9  10   87.15    9.44
   1  -9  10   57.00    9.61
  -1   9 -10   58.11   10.24
  -1   9 -10   95.81   11.41
  -1   9 -10   73.61   10.49
  -1   9 -11   78.40   10.20
   1  -9  11   74.52    8.48
  -1   9 -11   74.10   10.15
  -1   9 -11   80.81   10.08
   1  -9  11   47.82    8.35
  -1   8   8   -0.34    3.50
  -1   8   7   41.38    9.15
  -1   8   7   40.79    6.40
  -1   8   7   48.64   13.38
  -1   8   6  149.95   16.47
  -1   8   6  154.30   10.61
  -1   8   5  106.88    8.90
  -1   8   5  125.79   20.19
  -1   8   5  120.35   14.85
  -1   8   4   82.44   13.00
  -1   8   4   73.57   17.19
  -1   8   4   71.82    6.97
  -1   8   4   64.27    7.75
  -1   8   3  372.53   15.49
  -1   8   3  401.90   25.55
  -1   8   3  367.71   32.42
  -1   8   3  416.62   16.98
  -1   8   2   41.71    6.53
  -1   8   2   45.72   11.40
  -1   8   2   44.93   15.94
  -1   8   2   34.34    6.11
  -1   8   1    7.53    4.59
  -1   8   1   11.10    5.08
  -1   8   0  230.00   13.21
  -1   8   0  223.83   24.34
  -1   8   0  221.23   12.79
  -1   8  -1  407.53   30.79
  -1   8  -1  440.04   18.26
  -1   8  -1  387.17   18.67
  -1   8  -1  429.35   25.89
  -1   8  -1  435.95   18.34
  -1   8  -2  127.88   10.65
  -1   8  -2   90.44   15.64
  -1   8  -2  119.71   10.67
  -1   8  -2  104.82   11.33
  -1   8  -3  267.44   15.38
  -1   8  -3  248.77   14.94
  -1   8  -3  237.78   16.71
   1  -8   3  236.69   11.80
  -1   8  -3  221.48   21.81
  -1   8  -4  538.01   26.07
  -1   8  -4  562.47   22.92
   1  -8   4  520.48   17.87
  -1   8  -4  575.14   23.32
  -1   8  -5  120.70   13.66
   1  -8   5  127.49    9.93
  -1   8  -5  137.94   12.73
  -1   8  -5  132.66   12.79
  -1   8  -6   23.32    8.31
  -1   8  -6   14.27    7.13
   1  -8   6   16.09    7.77
   1  -8   6   17.63    5.74
   1  -8   7   45.20   10.43
   1  -8   7   41.40    7.24
  -1   8  -7   42.97    9.31
  -1   8  -7   33.05    9.98
   1  -8   8   23.74    6.23
   1  -8   8   19.73    7.61
   1  -8   9   46.18    9.41
   1  -8   9   59.92    8.62
  -1   8  -9   68.80   11.94
  -1   8  -9   77.04   11.25
   1  -8  10   51.59    8.21
  -1   8 -10   51.47    9.50
   1  -8  10   39.19    8.24
  -1   8 -10   38.89    9.42
  -1   8 -10   32.85    8.57
   1  -8  11   47.47    7.85
  -1   8 -11   68.94   10.69
  -1   8 -11   63.97   10.55
  -1   8 -11   69.51   10.01
  -1   8 -12   65.33    9.55
   1  -8  12  101.24    9.96
  -1   8 -12   89.60   10.87
  -1   8 -12   94.49   11.23
  -1   7   9  108.61    6.69
  -1   7   8   26.15    8.57
  -1   7   8   26.54    5.12
  -1   7   7   39.16    5.86
  -1   7   7   39.07    9.24
  -1   7   7   18.67   10.49
  -1   7   6   26.45   14.13
  -1   7   6   15.66    7.43
  -1   7   6   20.92    4.90
  -1   7   5  546.34   26.00
  -1   7   5  563.02   26.44
  -1   7   5  551.72   17.85
  -1   7   5  514.01   33.90
  -1   7   4    7.11    7.93
  -1   7   4    3.64    2.91
  -1   7   4   20.93   13.20
  -1   7   4    4.49    3.61
  -1   7   4    9.35    6.39
  -1   7   3    5.38    7.69
  -1   7   3   -2.31   12.12
  -1   7   3   16.80    7.55
  -1   7   3    6.76    3.44
  -1   7   3   12.25    4.19
  -1   7   2   35.20   15.08
  -1   7   2   36.72    5.80
  -1   7   2   48.28   11.23
  -1   7   2   35.16    9.35
  -1   7   2   43.30    5.71
  -1   7   1  335.50   14.00
  -1   7   1  348.06   14.65
  -1   7   1  327.90   20.31
  -1   7   1  333.06   21.31
  -1   7   0   10.04    5.19
  -1   7   0    9.13   10.85
  -1   7   0   12.13    4.27
  -1   7   0    3.12    4.17
  -1   7  -1   45.08   13.38
  -1   7  -1   33.76    7.14
  -1   7  -1   35.39    6.38
  -1   7  -1   33.55    6.20
   1  -7   2  550.48   15.94
  -1   7  -2  546.66   31.47
  -1   7  -2  542.44   20.04
  -1   7  -2  544.23   23.03
  -1   7  -2  560.87   20.16
   1  -7   3  183.93   10.03
  -1   7  -3  180.67   12.77
  -1   7  -3  190.13   12.73
  -1   7  -3  148.32   17.23
  -1   7  -3  181.29   14.67
  -1   7  -4  253.94   15.00
  -1   7  -4  201.44   19.18
  -1   7  -4  236.19   14.86
   1  -7   4  223.99   11.75
  -1   7  -4  223.40   17.10
  -1   7  -5  282.06   16.48
   1  -7   5  254.53   12.85
  -1   7  -5  269.77   16.66
   1  -7   5  258.51   18.25
  -1   7  -5  254.76   18.26
  -1   7  -6    8.56    6.23
   1  -7   6    4.81    4.62
  -1   7  -6    9.41    7.72
   1  -7   6   -5.46    6.43
   1  -7   7  132.69   10.72
   1  -7   7  124.26   12.73
  -1   7  -8   42.45   10.30
   1  -7   8   25.51    8.24
   1  -7   8   43.25    7.67
  -1   7  -9   24.43    9.02
  -1   7  -9   13.58    7.87
   1  -7   9    8.70    6.05
  -1   7  -9   31.39   10.12
  -1   7 -10    8.05    6.40
  -1   7 -10    6.23    7.22
  -1   7 -10   -0.36    6.26
   1  -7  10   -0.31    5.32
  -1   7 -11   29.34    8.23
   1  -7  11   20.46    6.13
  -1   7 -11   18.07    7.45
  -1   7 -11   14.56    7.08
  -1   7 -12   20.40    6.92
   1  -7  12   23.32    6.36
  -1   7 -12   29.25    8.02
  -1   7 -12   12.83    6.88
  -1   7 -13   36.52    7.70
   1  -7  13   56.47    7.31
  -1   7 -13   41.93    8.15
  -1   6  12   25.10    3.92
  -1   6  11   25.36    4.19
  -1   6  10   40.14    4.71
  -1   6   9   -3.55    2.65
  -1   6   9    4.64    3.81
  -1   6   8    6.51    6.20
  -1   6   8    8.88    4.12
  -1   6   8   18.61    3.67
  -1   6   7   69.44    6.84
  -1   6   7   81.49    5.55
  -1   6   7   84.68   13.83
  -1   6   7   70.80   10.13
  -1   6   6  154.75   13.68
  -1   6   6  132.66   13.41
  -1   6   6  135.20    8.78
  -1   6   6  140.46    6.59
  -1   6   6  129.59   17.58
  -1   6   5  287.59   17.45
  -1   6   5  265.15    8.33
  -1   6   5  267.42   11.62
  -1   6   5  275.45   17.86
  -1   6   5  244.04   10.62
  -1   6   5  240.70   23.24
  -1   6   4  473.58   30.53
  -1   6   4  464.62   15.08
  -1   6   4  428.33   13.93
  -1   6   4  485.55   21.91
  -1   6   4  429.22   22.14
  -1   6   3   15.53   11.54
  -1   6   3   17.32    3.95
  -1   6   3   16.68    4.18
  -1   6   3   17.46    7.87
  -1   6   3   22.57    7.22
  -1   6   2   16.33   10.41
  -1   6   2   25.88    4.67
  -1   6   2   25.92    7.72
  -1   6   2   29.48    4.72
  -1   6   2   29.32    8.86
  -1   6   1  449.82   14.93
  -1   6   1  459.12   14.73
  -1   6   1  446.38   20.77
  -1   6   1  427.92   21.11
  -1   6   0  246.83   11.65
  -1   6   0  259.03   11.72
  -1   6   0  233.29   15.74
  -1   6   0  241.29   20.95
  -1   6   0  239.89   12.91
  -1   6  -1  205.64   20.24
  -1   6  -1  201.13   11.19
   1  -6   1  213.96    8.88
  -1   6  -1  198.95   11.33
  -1   6  -1  192.59   12.94
   1  -6   2  214.74    9.67
  -1   6  -2  210.77   14.26
  -1   6  -2  215.55   20.23
  -1   6  -2  206.71   11.66
  -1   6  -2  210.52   11.91
  -1   6  -3   56.87    7.66
  -1   6  -3   52.33    8.76
  -1   6  -3   39.36   10.50
  -1   6  -3   56.47    7.31
   1  -6   3   39.92    5.27
   1  -6   4   76.34    6.81
  -1   6  -4   77.30    8.68
  -1   6  -4   72.56    9.03
  -1   6  -4   69.25   12.23
  -1   6  -4   74.20   10.41
  -1   6  -5  200.88   15.79
  -1   6  -5  207.64   14.52
   1  -6   5  190.66   14.21
   1  -6   5  215.27   11.43
   1  -6   6  198.16   11.62
   1  -6   6  187.06   14.32
   1  -6   7   70.56    9.85
  -1   6  -7   85.60   12.39
   1  -6   7   97.74    9.33
   1  -6   8   12.39    6.29
  -1   6  -8   16.41    8.00
  -1   6  -8   17.13    8.01
   1  -6   9   33.64    7.61
  -1   6  -9   37.82    9.13
  -1   6  -9   30.90    7.91
  -1   6  -9   21.51    8.51
  -1   6 -10  331.65   20.90
  -1   6 -10  283.71   20.62
  -1   6 -10  326.13   21.16
   1  -6  10  351.53   17.48
   1  -6  11   24.78    6.56
  -1   6 -11   31.32    9.46
  -1   6 -11   21.60    7.84
  -1   6 -11   24.08    7.30
  -1   6 -12   95.24   12.24
   1  -6  12   82.17    9.16
  -1   6 -12   88.84   11.68
  -1   6 -12   70.55    9.95
   1  -6  13   35.31    6.20
  -1   6 -13   29.69    7.98
  -1   6 -13   37.83    8.32
  -1   5  13   46.87    4.70
  -1   5  12   11.67    3.43
  -1   5  12    9.64    3.50
  -1   5  11   34.56    4.60
  -1   5  11   26.07    4.32
  -1   5  10  133.34    8.21
  -1   5  10  156.39    8.28
  -1   5   9   17.04    3.18
  -1   5   9   20.24    3.67
  -1   5   9   16.15    4.58
  -1   5   9   18.11    3.63
  -1   5   8   48.57    4.12
  -1   5   8   53.22    5.11
  -1   5   8   53.88    4.87
  -1   5   8   50.23    6.07
  -1   5   7  339.97    9.51
  -1   5   7  384.26   11.45
  -1   5   7  348.90   13.81
  -1   5   7  298.31   21.45
  -1   5   7  386.70   10.83
  -1   5   7  345.38   18.57
  -1   5   6  209.41   10.13
  -1   5   6  201.01    8.05
  -1   5   6  203.19   19.38
  -1   5   6  236.60   14.93
  -1   5   6  220.49    7.92
  -1   5   6  199.17   14.60
  -1   5   5   13.99    3.70
  -1   5   5   22.01    6.31
  -1   5   5   13.45    2.57
  -1   5   5   19.43    2.84
  -1   5   5   19.66    3.49
  -1   5   5   25.57    7.47
  -1   5   5   20.64   10.09
  -1   5   4    3.56    1.88
  -1   5   4   -3.46    5.31
  -1   5   4    6.59    6.48
  -1   5   4    4.62    1.83
  -1   5   4    6.43    2.63
  -1   5   4    0.75    9.38
  -1   5   4    9.22    3.36
  -1   5   3  832.10   26.24
  -1   5   3  888.48   25.08
  -1   5   3  894.39   18.16
  -1   5   3  818.05   12.81
  -1   5   3  891.81   37.83
  -1   5   3  855.83   17.01
  -1   5   2   47.69    8.21
  -1   5   2   47.34    3.18
  -1   5   2   54.76    7.68
   1  -5  -2   46.36    7.18
  -1   5   2   47.57    4.76
  -1   5   2   52.25   13.05
   1  -5  -2   43.29    6.90
  -1   5   2   42.66    4.70
  -1   5   1   16.70    5.81
  -1   5   1   22.01    4.04
  -1   5   1   20.71    4.34
  -1   5   1   27.70    4.42
   1  -5  -1   20.43    4.73
   1  -5   0 1114.59   16.80
  -1   5   0 1084.72   25.32
  -1   5   0 1058.33   27.93
   1  -5   0 1072.23   12.38
  -1   5   0 1099.86   38.41
  -1   5   0 1093.25   21.19
   1  -5   0 1105.71   31.33
  -1   5   0 1081.22   36.59
  -1   5   0 1078.86   21.39
  -1   5  -1   68.68    9.74
  -1   5  -1   69.51    6.60
   1  -5   1   71.37    8.77
  -1   5  -1   79.90   13.11
  -1   5  -1   75.23    8.59
  -1   5  -1   72.42    7.00
   1  -5   1   72.56    5.40
   1  -5   1   74.25    3.49
   1  -5   2  732.51   28.54
   1  -5   2  826.58   16.88
  -1   5  -2  833.28   31.33
  -1   5  -2  784.43   31.25
  -1   5  -2  839.31   25.00
  -1   5  -2  780.10   20.32
   1  -5   2  807.90   11.49
  -1   5  -2  767.62   19.96
  -1   5  -3  145.66    9.91
   1  -5   3  164.45    5.60
  -1   5  -3  156.16   12.52
   1  -5   3  150.91    8.33
  -1   5  -3  155.09   10.60
  -1   5  -3  147.67   14.89
  -1   5  -3  156.08   14.74
   1  -5   3  128.10   13.20
   1  -5   4  166.99    9.09
  -1   5  -4  167.58   11.26
  -1   5  -4  174.82   11.82
  -1   5  -4  143.77   15.94
  -1   5  -4  167.12   15.62
  -1   5  -4  163.45   13.42
   1  -5   4  175.28    6.22
   1  -5   4  134.68   14.65
   1  -5   5  140.41   16.68
  -1   5  -5  168.40   12.40
   1  -5   5  148.11   11.89
   1  -5   5  151.67    6.14
   1  -5   5  168.62    9.41
  -1   5  -6   26.01    7.87
   1  -5   6   30.65    3.43
  -1   5  -6   21.91    8.70
   1  -5   6   30.49    6.69
   1  -5   7   89.88    5.47
   1  -5   7   96.03    9.88
  -1   5  -7   81.22   11.21
  -1   5  -8  183.66   15.04
   1  -5   8  174.92   13.09
  -1   5  -8  178.91   15.31
   1  -5   8  170.26    7.64
   1  -5   8  190.33   12.18
  -1   5  -8  193.60   15.98
   1  -5   9  307.78   15.08
  -1   5  -9  301.76   19.97
   1  -5   9  254.26   15.74
   1  -5   9  244.74    9.77
  -1   5  -9  304.02   19.52
  -1   5  -9  295.19   19.62
  -1   5 -10   21.16    8.65
  -1   5 -10   23.85    8.71
  -1   5 -10   17.99    7.67
   1  -5  10   22.36    6.06
   1  -5  10   17.28    3.72
   1  -5  11  106.83    7.31
   1  -5  11  137.15   11.16
  -1   5 -11  155.14   15.87
  -1   5 -11  144.28   14.65
  -1   5 -11  110.17   12.63
   1  -5  12   17.53    5.21
   1  -5  12    2.29    2.70
  -1   5 -12    0.08    7.04
  -1   5 -12   23.76    8.54
  -1   5 -13    0.07    5.61
   1  -5  13    4.29    2.78
   1  -5  13   17.70    4.94
  -1   5 -13    6.83    6.46
  -1   5 -14   21.55    6.73
  -1   4  13    6.52    3.25
  -1   4  13    2.69    2.44
  -1   4  13    2.47    2.87
  -1   4  12   19.07    3.45
  -1   4  12   22.87    4.16
  -1   4  11   59.06    5.66
  -1   4  11   54.53    5.11
  -1   4  11   60.09    6.27
  -1   4  10   11.11    3.89
  -1   4  10   12.30    2.98
  -1   4  10   15.59    3.76
  -1   4   9   54.31    4.70
  -1   4   9   62.17    5.34
  -1   4   9   54.31    6.58
  -1   4   9   55.03    5.53
  -1   4   8   16.01    3.43
  -1   4   8   16.93    2.84
  -1   4   8   17.70    4.52
  -1   4   8   14.20    3.36
  -1   4   7  362.26    9.47
  -1   4   7  388.44   10.46
  -1   4   7  359.04   17.28
  -1   4   7  369.96   13.23
  -1   4   7  410.59   11.24
  -1   4   7  402.97   17.94
  -1   4   6  482.23   18.55
  -1   4   6  420.38   23.41
  -1   4   6  443.53   18.57
  -1   4   6  464.46   13.59
  -1   4   6  450.08    9.60
  -1   4   6  469.95   10.63
  -1   4   6  440.33   12.75
  -1   4   6  473.86   11.26
  -1   4   5  381.69    8.83
  -1   4   5  367.89    7.85
  -1   4   5  363.59   11.66
  -1   4   5  388.06   16.08
  -1   4   5  395.51   16.21
  -1   4   5  374.03   16.75
   1  -4  -5  342.62   27.08
  -1   4   5  351.38   10.73
  -1   4   5  348.87   21.92
   1  -4  -5  332.37   24.31
  -1   4   5  375.61    9.30
   1  -4  -4   43.44    8.74
  -1   4   4   40.84    6.26
  -1   4   4   38.49    2.96
  -1   4   4   43.16   10.62
  -1   4   4   39.24    6.63
  -1   4   4   42.45    7.18
  -1   4   4   33.32    2.47
  -1   4   4   39.71    3.86
   1  -4  -4   32.10    7.81
  -1   4   4   33.96    4.03
  -1   4   4   38.16    3.19
  -1   4   3   10.00    2.62
   1  -4  -3   13.94    4.74
  -1   4   3    9.91    1.93
   1  -4  -3   14.04    4.95
  -1   4   3   19.24    9.65
  -1   4   3    7.19    5.41
  -1   4   3   15.17    3.26
  -1   4   3   14.40    4.96
  -1   4   2    2.26    2.65
  -1   4   2    5.88    4.71
  -1   4   2    1.56    1.50
  -1   4   2    1.23    2.46
   1  -4  -2   -0.11    2.94
  -1   4   2    0.93    8.26
  -1   4   1   85.38    3.83
  -1   4   1   92.94    5.71
  -1   4   1   91.99    8.19
   1  -4  -1   97.92    9.10
  -1   4   1   89.74    6.74
  -1   4   1   89.89    5.68
   1  -4   0 1144.67   15.89
   1  -4   0 1191.40   30.51
  -1   4   0 1141.95   24.93
  -1   4   0 1107.34   19.56
   1  -4   0 1129.73   11.44
  -1   4   0 1138.34   34.66
  -1   4   0 1175.57   34.14
  -1   4   0 1168.04   19.65
  -1   4   0 1172.42   24.38
  -1   4  -1  298.21   14.07
  -1   4  -1  297.54   11.18
  -1   4  -1  302.85   11.01
   1  -4   1  316.80   16.75
   1  -4   1  303.61    5.99
  -1   4  -1  312.20   17.65
  -1   4  -1  318.64   19.22
   1  -4   1  304.00    9.22
  -1   4  -2  479.02   18.41
   1  -4   2  486.26   12.28
  -1   4  -2  498.08   22.02
  -1   4  -2  471.59   14.72
  -1   4  -2  505.14   24.13
  -1   4  -2  484.49   15.26
   1  -4   2  508.00   23.13
  -1   4  -3  469.73   20.78
   1  -4   3  442.66    8.97
  -1   4  -3  478.30   25.87
  -1   4  -3  452.41   15.60
   1  -4   3  430.99   23.05
  -1   4  -3  433.83   18.51
   1  -4   3  445.12   12.83
  -1   4  -3  463.93   15.97
   1  -4   4   10.42    2.27
   1  -4   4   10.53    4.10
  -1   4  -4   20.08    6.32
  -1   4  -4   11.26    5.58
  -1   4  -4   -3.51    5.81
  -1   4  -4    3.68    3.95
   1  -4   4    3.93    3.82
   1  -4   5  315.03   23.92
   1  -4   5  355.21    9.03
  -1   4  -5  344.18   26.01
   1  -4   5  326.81   15.48
   1  -4   5  324.66    6.81
  -1   4  -5  355.45   18.18
  -1   4  -6   45.22   11.18
   1  -4   6   67.42    7.85
  -1   4  -6   57.29    9.49
   1  -4   6   51.03    3.26
   1  -4   6   56.59    4.25
  -1   4  -7   -2.07    6.07
   1  -4   7   -0.51    4.98
   1  -4   7    1.56    3.66
  -1   4  -7    3.59    6.54
   1  -4   7   -0.43    2.25
   1  -4   7    0.01    1.53
  -1   4  -7   -4.71    6.37
   1  -4   8   64.21    7.50
   1  -4   8   54.44    4.68
  -1   4  -8   53.25    9.26
  -1   4  -8   49.87    9.61
   1  -4   8   38.84    3.52
  -1   4  -8   51.85    9.04
   1  -4   8   52.44    7.64
   1  -4   9    6.09    4.57
   1  -4   9    6.85    2.79
  -1   4  -9   -5.79    7.41
  -1   4  -9   12.64    8.18
  -1   4  -9    3.99    5.80
   1  -4   9    6.67    2.15
  -1   4 -10  256.62   18.88
   1  -4  10  213.66    9.51
  -1   4 -10  261.77   19.05
   1  -4  10  207.76    8.09
  -1   4 -10  222.37   16.16
   1  -4  10  241.95   13.34
   1  -4  11   90.91    6.97
  -1   4 -11  125.65   14.50
   1  -4  11  113.87    9.80
  -1   4 -11  128.40   15.06
   1  -4  12    6.42    4.68
  -1   4 -12    2.39    6.88
   1  -4  12    3.16    2.88
  -1   4 -12    5.06    4.15
  -1   4 -12   -1.11    7.52
  -1   4 -13   18.92    8.79
  -1   4 -13   17.64    7.20
   1  -4  13   16.14    3.63
  -1   4 -14   -8.33    6.19
  -1   4 -14    6.08    6.55
   1  -4  14    4.24    2.77
  -1   3  14   55.43    5.04
  -1   3  14   44.71    5.33
  -1   3  13   64.52    6.46
  -1   3  13   66.81    6.02
  -1   3  13   56.57    5.15
  -1   3  12    9.34    3.92
  -1   3  12   16.67    3.33
  -1   3  12   21.96    4.40
   1  -3 -11   85.89   13.17
  -1   3  11  116.14    7.63
  -1   3  11   95.99    6.55
  -1   3  11  114.51    8.18
  -1   3  10    7.29    3.24
  -1   3  10    7.70    2.91
  -1   3  10    8.95    3.69
   1  -3 -10    9.64    7.31
  -1   3   9   73.65    5.35
  -1   3   9   83.02    5.86
  -1   3   9   76.69    6.04
  -1   3   8  276.31   12.18
  -1   3   8  292.24    9.99
  -1   3   8  275.82    9.02
  -1   3   8  273.10    9.28
  -1   3   7 1136.65   26.76
  -1   3   7 1186.18   16.15
  -1   3   7 1132.65   22.04
  -1   3   7 1197.93   18.22
  -1   3   7 1161.46   16.89
  -1   3   6    8.46    2.36
  -1   3   6    6.19    4.51
   1  -3  -6    9.39    5.76
  -1   3   6   11.31    6.39
   1  -3  -6    9.54    5.92
  -1   3   6   10.77    2.10
  -1   3   6   12.92    2.94
  -1   3   6    5.88    4.93
  -1   3   6   11.18    2.41
  -1   3   6    9.66    3.26
  -1   3   5  454.98   22.72
   1  -3  -5  477.73   27.38
  -1   3   5  519.90   16.98
  -1   3   5  482.82    8.69
  -1   3   5  526.83   16.76
  -1   3   5  506.43   10.17
  -1   3   5  490.82   11.73
  -1   3   5  498.18   12.55
  -1   3   5  500.20   16.84
   1  -3  -5  483.39   32.99
  -1   3   5  507.60    9.54
  -1   3   4  228.71   10.92
   1  -3  -4  239.25   17.20
  -1   3   4  226.41    7.34
  -1   3   4  223.60   10.95
  -1   3   4  216.39   11.14
  -1   3   4  223.64    6.22
   1  -3  -4  220.94   19.53
  -1   3   4  216.62    7.98
  -1   3   4  212.95    5.24
  -1   3   4  215.11    5.84
  -1   3   4  210.48   16.09
  -1   3   3  821.44   19.75
  -1   3   3  847.32   13.30
  -1   3   3  819.38   28.83
  -1   3   3  857.48    8.70
   1  -3  -3  886.33   33.67
  -1   3   3  868.59   14.32
  -1   3   3  897.51   19.23
   1  -3  -3  865.33   28.43
  -1   3   3  814.10   10.67
  -1   3   3  866.23   19.41
  -1   3   2   39.46    3.33
  -1   3   2   36.49   10.65
  -1   3   2   45.77    5.92
  -1   3   2   35.36    5.42
  -1   3   2   36.11    2.41
   1  -3  -2   38.56    6.99
  -1   3   2   36.59    3.55
  -1   3   1  180.86    6.79
  -1   3   1  191.61    9.20
   1  -3  -1  177.23   11.52
  -1   3   1  197.86   13.77
  -1   3   1  192.80   14.99
  -1   3   1  191.80    9.65
  -1   3   0  304.99    9.06
  -1   3   0  340.90   17.66
  -1   3   0  342.84   16.49
  -1   3   0  306.04    9.01
   1  -3   0  323.47   14.70
  -1   3  -1  181.23    7.99
  -1   3  -1  198.71   14.20
   1  -3   1  193.23    6.62
  -1   3  -1  173.75    9.57
  -1   3  -1  170.17    7.88
  -1   3  -1  186.51   10.26
  -1   3  -1  189.86   12.60
   1  -3   2   39.42    6.83
   1  -3   2   39.06    4.13
  -1   3  -2   40.26    7.16
  -1   3  -2   32.91    5.34
   1  -3   2   32.38    2.44
  -1   3  -2   45.65    8.32
  -1   3  -2   33.29    6.38
  -1   3  -2   36.61    5.35
  -1   3  -3   38.43    7.75
  -1   3  -3   36.57    6.95
   1  -3   3   32.08    6.46
  -1   3  -3   34.21    5.71
   1  -3   3   30.29    2.70
  -1   3  -3   33.14    5.83
   1  -3   4  255.59   19.42
   1  -3   4  240.82    5.58
   1  -3   4  248.70    7.12
  -1   3  -4  258.70   20.09
  -1   3  -4  241.31   13.93
   1  -3   5  248.10   11.87
   1  -3   5  234.35    5.46
   1  -3   5  228.21   10.20
   1  -3   5  239.25    6.13
   1  -3   5  244.37    7.43
   1  -3   5  220.89   20.00
  -1   3  -5  250.21   14.73
  -1   3  -5  244.35   21.75
   1  -3   6  227.10   11.71
  -1   3  -6  220.67   14.19
   1  -3   6  212.56    6.35
   1  -3   6  220.42    7.73
  -1   3  -6  196.44   21.27
  -1   3  -6  199.11   13.96
   1  -3   6  224.38   10.22
  -1   3  -7 1557.92   37.21
   1  -3   7 1500.22   20.51
   1  -3   7 1451.76   17.55
   1  -3   7 1574.82   30.74
  -1   3  -7 1423.80   36.81
   1  -3   7 1498.52   16.41
  -1   3  -7 1516.18   36.96
   1  -3   7 1515.23   26.83
   1  -3   8  838.90   21.77
   1  -3   8  833.86   16.31
   1  -3   8  826.98   13.38
  -1   3  -8  842.91   30.13
   1  -3   8  806.90   14.21
  -1   3  -8  816.39   28.36
  -1   3  -8  853.46   29.55
   1  -3   9  135.22    6.11
   1  -3   9  141.38    7.51
  -1   3  -9  131.91   14.02
   1  -3   9  130.31    6.38
  -1   3  -9  143.85   14.16
   1  -3   9  139.93    9.53
  -1   3  -9  124.96   11.86
   1  -3  10   39.60    6.22
   1  -3  10   39.37    4.80
  -1   3 -10   36.59    9.97
   1  -3  10   37.08    4.05
  -1   3 -10   36.80    9.46
   1  -3  11   29.07    3.75
  -1   3 -11   45.34   10.89
   1  -3  11   26.98    4.31
   1  -3  11   31.08    5.79
  -1   3 -11   40.53   10.67
   1  -3  12   33.77    5.18
  -1   3 -12   34.33    9.50
   1  -3  12   31.95    4.22
  -1   3 -12   47.46   10.84
   1  -3  13    0.89    2.73
  -1   3 -13   11.70    7.60
  -1   3 -13    1.84    6.77
  -1   3 -14   -0.71    3.34
  -1   3 -14   -0.51    5.69
  -1   3 -14    0.60    5.15
   1  -3  14    0.80    2.36
  -1   2  14  111.29    8.16
  -1   2  13   56.68    5.30
  -1   2  13   68.76    6.95
   1  -2 -12   97.77   13.77
  -1   2  12  108.11    6.91
  -1   2  12  110.36    8.24
  -1   2  11   14.41    3.43
  -1   2  11   22.36    4.57
  -1   2  10  155.67    7.83
  -1   2  10  142.26    7.39
  -1   2  10  147.31    8.36
  -1   2   9   49.76    4.94
  -1   2   9   46.92    4.59
   1  -2  -9   42.96    9.28
  -1   2   9   48.89    4.64
  -1   2   8   20.58    3.31
  -1   2   8   17.24    5.04
  -1   2   8   18.76    2.91
   1  -2  -8   11.81    5.49
  -1   2   8   18.92    4.17
  -1   2   8   24.71    3.61
   1  -2  -7   59.75   12.18
  -1   2   7   79.11    4.47
  -1   2   7   76.00    4.61
  -1   2   7   78.46    7.64
  -1   2   7   77.69    6.16
  -1   2   7   82.60    4.99
  -1   2   6  113.35    6.46
  -1   2   6  119.84    4.94
   1  -2  -6  110.98   14.91
  -1   2   6  120.47    5.41
  -1   2   6  118.78    4.76
  -1   2   6  118.77    8.09
  -1   2   6  116.50    6.28
  -1   2   6  128.82    9.08
  -1   2   6  128.26    8.19
  -1   2   5  194.82    5.66
  -1   2   5  193.25    7.34
  -1   2   5  188.08   12.82
  -1   2   5  197.21    6.81
   1  -2  -5  194.89   17.15
  -1   2   5  193.67    5.42
  -1   2   5  204.27    9.41
  -1   2   5  197.35    6.09
  -1   2   5  196.03    9.95
  -1   2   5  195.07    9.55
  -1   2   4  824.09   13.21
  -1   2   4  813.03   17.32
  -1   2   4  816.69   24.05
   1  -2  -4  836.60   37.83
  -1   2   4  821.85    9.54
  -1   2   4  808.03   10.70
   1  -2  -4  802.62   29.78
  -1   2   4  839.44   17.94
  -1   2   4  766.39   10.20
  -1   2   4  845.63   17.41
   1  -2  -3  687.98   29.64
   1  -2  -3  651.53   23.49
  -1   2   3  636.02   21.95
  -1   2   3  614.22    8.91
  -1   2   3  646.15    8.05
  -1   2   3  667.09   15.00
  -1   2   3  675.58   14.87
  -1   2   2 1302.06   19.20
   1  -2  -2 1336.71   33.75
   1  -2  -1 8794.96   73.29
  -1   2   1 8433.53   80.82
  -1   2   0 1255.78   26.50
   1  -2   0 1260.20   25.41
  -1   2  -1 1003.51   25.29
   1  -2   1  999.86   24.78
  -1   2  -2    6.47    4.18
  -1   2  -2    7.29    3.71
  -1   2  -2    4.31    4.38
   1  -2   2    6.99    3.98
  -1   2  -3  243.66   11.70
  -1   2  -3  245.24   11.83
  -1   2  -3  289.93   18.18
   1  -2   3  275.69    8.73
  -1   2  -3  256.58   12.04
   1  -2   3  247.51    6.32
   1  -2   3  275.83   17.30
   1  -2   4  166.81   15.37
  -1   2  -4  162.79   16.02
   1  -2   4  170.36    5.61
  -1   2  -4  166.77   10.83
   1  -2   4  166.04    7.62
   1  -2   4  176.26    8.79
   1  -2   4  149.83    4.42
   1  -2   4  165.86    4.16
  -1   2  -5   95.66    9.14
  -1   2  -5   87.89    8.46
   1  -2   5   89.15    3.61
   1  -2   5   95.13    4.95
   1  -2   5   77.34   24.10
   1  -2   5   88.04    3.88
   1  -2   5   89.33    6.38
   1  -2   5   97.56    7.10
  -1   2  -5   90.94   13.52
   1  -2   5   88.72   13.11
   1  -2   6  176.51    8.78
  -1   2  -6  162.22   12.27
   1  -2   6  170.42    5.69
  -1   2  -6  173.79   12.56
   1  -2   6  167.18    5.27
   1  -2   6  163.71    6.84
   1  -2   6  181.92    9.63
  -1   2  -6  164.73   19.37
   1  -2   6  143.25   29.32
  -1   2  -7  995.08   30.55
   1  -2   7 1006.41   16.76
   1  -2   7 1002.16   13.61
   1  -2   7 1002.09   14.69
  -1   2  -7  977.88   29.45
  -1   2  -7  982.94   27.88
   1  -2   7  996.17   20.64
   1  -2   8 1726.06   28.87
   1  -2   8 1728.86   19.73
  -1   2  -8 1807.59   42.50
   1  -2   8 1754.06   20.90
   1  -2   8 1762.35   23.59
  -1   2  -8 1662.94   37.53
  -1   2  -8 1740.27   41.11
   1  -2   9  797.65   14.69
   1  -2   9  772.59   15.40
  -1   2  -9  838.47   31.87
   1  -2   9  787.91   20.61
   1  -2   9  794.49   17.19
  -1   2  -9  821.75   30.20
   1  -2  10  316.31   13.98
   1  -2  10  335.03   10.99
  -1   2 -10  348.67   22.23
   1  -2  10  326.84   10.52
  -1   2 -10  338.09   23.49
   1  -2  10  330.06   12.05
   1  -2  11   15.71    3.35
   1  -2  11   13.23    3.12
   1  -2  11   15.20    4.06
  -1   2 -11   21.29   10.08
  -1   2 -11   14.89    7.94
   1  -2  12   44.29    4.65
   1  -2  12   37.27    5.31
  -1   2 -12   48.66   11.36
  -1   2 -12   38.75   10.23
   1  -2  13    3.04    2.77
   1  -2  13    3.61    2.91
  -1   2 -13    0.08    7.27
  -1   2 -13    1.14    6.11
  -1   2 -14    1.13    7.00
   1  -2  14    3.02    2.46
   1  -1 -15    4.19    3.39
  -1   1  13   25.35    4.56
  -1   1  13   31.42    4.54
  -1   1  12   30.93    4.58
  -1   1  12   35.72    5.23
   1  -1 -11   27.17   10.55
  -1   1  11   16.74    3.63
  -1   1  10  178.65    8.26
   1  -1 -10  182.01   16.28
  -1   1   9  183.78    7.80
   1  -1  -9  190.24   15.01
  -1   1   9  212.91   12.71
   1  -1  -8    1.95    4.98
  -1   1   8    5.09    2.35
  -1   1   8    4.25    3.97
   1  -1  -8    5.73    5.81
  -1   1   7  772.43   13.59
   1  -1  -7  705.35   21.31
  -1   1   7  739.12   12.46
  -1   1   7  778.36   19.26
  -1   1   7  740.81   20.54
  -1   1   6   13.99    2.59
  -1   1   6    9.51    3.64
   1  -1  -6   12.87    5.79
  -1   1   6   11.66    4.16
   1  -1  -6   11.21    4.51
  -1   1   6   12.24    2.14
  -1   1   6   12.38    2.42
  -1   1   6   10.64    2.89
  -1   1   5   49.63    5.36
   1  -1  -5   52.59    8.92
  -1   1   5   45.45    2.89
  -1   1   5   37.96    2.78
  -1   1   5   51.94    3.37
  -1   1   5   49.27    5.11
  -1   1   5   44.40    3.63
  -1   1   4    0.98    3.13
  -1   1   4    4.06    3.37
  -1   1   4    6.13    1.87
   1  -1  -4   -1.73    4.49
  -1   1   4    4.04    1.66
  -1   1   4    5.00    1.40
  -1   1   3    8.49    1.71
   1  -1  -3    6.26    3.68
   1  -1  -2 2489.71   44.76
   1  -1  -1  908.31   22.57
  -1   1   1  927.42   22.77
  -1   1   0 1744.85   27.52
  -1   1  -1   78.10    7.26
   1  -1   2 5861.54  133.06
  -1   1  -2 5644.41   66.47
  -1   1  -3  718.95   16.29
   1  -1   3  733.44    7.87
   1  -1   3  736.01   12.23
   1  -1   3  742.73   52.54
  -1   1  -3  710.15   17.60
   1  -1   4 4706.99  130.90
   1  -1   4 4613.39   22.75
  -1   1  -4 4624.64   44.65
   1  -1   4 4529.57   33.71
   1  -1   5    2.93    2.79
   1  -1   5    1.96    1.52
   1  -1   5    2.44    3.04
   1  -1   5    0.74    1.53
  -1   1  -5   -0.09    4.60
  -1   1  -5    1.47    5.29
   1  -1   6 1526.63   15.75
   1  -1   6 1399.64   53.82
   1  -1   6 1449.49   16.27
  -1   1  -6 1467.65   33.63
   1  -1   6 1539.77   22.88
  -1   1  -6 1478.19   32.65
  -1   1  -6 1540.97   30.59
   1  -1   7   12.55    3.46
   1  -1   7   12.06    2.46
   1  -1   7   14.82    2.43
  -1   1  -7   16.79    6.85
  -1   1  -7   20.29    5.07
  -1   1  -7    9.54    7.60
   1  -1   8  930.59   15.16
  -1   1  -8  967.95   30.40
   1  -1   8  964.56   15.60
  -1   1  -8  909.51   31.48
   1  -1   9   36.29    4.01
  -1   1  -9   32.01    9.12
  -1   1  -9   22.85    9.81
   1  -1   9   32.34    3.86
   1  -1   9   30.41    4.53
  -1   1 -10  162.73   17.28
   1  -1  10  149.66    7.28
   1  -1  10  157.17    7.83
  -1   1 -10  136.94   15.04
   1  -1  11   28.34    4.28
  -1   1 -11   10.55   10.22
   1  -1  11   28.19    4.33
  -1   1 -11   22.07    8.75
   1  -1  12  229.48    9.68
  -1   1 -12  207.08   18.77
  -1   1 -12  223.25   21.33
   1  -1  12  237.04   10.02
  -1   1 -13   11.32    7.72
   1  -1  13   15.51    3.53
  -1   1 -13   23.05    9.66
   1  -1  13   17.63    3.47
   1  -1  14    5.00    2.93
  -1   1 -14   -3.82    6.94
   1  -1  14    0.35    2.16
  -1   0  15   10.66    3.51
  -1   0  14   26.67    4.97
  -1   0  13   26.14    5.13
  -1   0  13   22.49    4.39
  -1   0  13   16.60    4.19
   1   0 -12  128.80   16.07
  -1   0  12  141.04    8.09
  -1   0  12  162.47    9.28
  -1   0  12  154.94    8.66
  -1   0  11   32.07    4.53
  -1   0  11   35.43    4.87
  -1   0  11   30.52    4.67
   1   0 -11   19.10    9.50
  -1   0  10    5.81    3.10
   1   0 -10   10.46    5.90
   1   0 -10    3.07    8.44
  -1   0  10   10.63    3.41
  -1   0   9  723.27   22.79
  -1   0   9  718.79   14.64
   1   0  -9  696.62   27.45
   1   0  -9  651.23   24.62
  -1   0   9  717.42   14.49
   1   0  -8  489.73   19.51
   1   0  -8  496.62   21.69
  -1   0   8  519.25   11.58
  -1   0   8  538.85   11.24
  -1   0   8  523.33   13.54
  -1   0   8  547.13   17.80
   1   0  -7  195.22   11.54
  -1   0   7  201.14    7.42
  -1   0   7  213.09    6.69
  -1   0   7  206.23    8.08
  -1   0   7  217.93   10.66
   1   0  -7  189.31   12.85
   1   0  -7  180.72   19.59
  -1   0   6  274.97    7.75
  -1   0   6  276.77    8.43
   1   0  -6  264.80   13.48
  -1   0   6  290.94    7.18
  -1   0   6  299.35   11.37
   1   0  -6  270.77   12.21
   1   0  -5  230.53   10.02
  -1   0   5  250.98    6.56
   1   0  -5  229.21   10.75
  -1   0   5  242.10    7.28
  -1   0   5  245.35    6.01
  -1   0   5  251.95    9.68
  -1   0   4  133.38    4.20
  -1   0   4  140.86    4.36
  -1   0   3   13.81    6.06
  -1   0   2   13.07    7.81
   1   0  -1   58.62   11.48
  -1   0   1   66.19   11.66
   1   0  -1   59.16    5.71
   1   0   0   73.81    4.77
   1   0   1 1624.58   53.55
   1   0   1 1588.49   27.19
  -1   0  -1 1488.84   55.52
  -1   0  -2 2743.76   81.40
   1   0   2 2890.60   78.34
   1   0   2 2777.07   44.63
  -1   0  -2 2930.68   47.33
   1   0   3 7566.73   86.60
   1   0   3 7863.33   27.25
   1   0   3 7772.79  134.81
   1   0   3 7755.31   31.80
  -1   0  -3 7700.84   90.67
   1   0   3 7718.76   38.93
   1   0   4 1009.23   13.61
   1   0   4 1018.71   11.41
   1   0   4 1020.65   14.92
  -1   0  -4 1047.47   19.53
   1   0   4 1020.10   15.67
   1   0   4 1007.25   36.72
  -1   0  -5 3779.56   46.86
  -1   0  -5 3831.99   40.56
   1   0   5 3762.68   31.34
   1   0   5 3726.08   27.60
   1   0   5 3964.36   24.52
  -1   0  -5 3994.47   83.32
   1   0   5 3865.50   80.20
   1   0   6  168.21    6.55
   1   0   6  147.10   17.53
  -1   0  -6  165.03   12.91
   1   0   6  154.79    5.74
   1   0   6  163.53    5.86
  -1   0  -6  148.46   18.53
   1   0   6  167.60    7.49
  -1   0  -6  166.53   11.98
  -1   0  -6  160.11    9.63
  -1   0  -7   83.45   10.65
  -1   0  -7   67.79   14.88
   1   0   7   81.58    5.87
  -1   0  -7   84.65   10.19
   1   0   7   81.52    4.70
   1   0   7   86.83    5.49
   1   0   7   89.94    4.79
  -1   0  -8  696.12   26.60
   1   0   8  692.96   13.72
   1   0   8  699.73   15.14
  -1   0  -8  696.16   27.96
   1   0   8  680.13   13.45
  -1   0  -9  175.82   17.40
   1   0   9  181.95    7.86
  -1   0  -9  174.86   15.73
   1   0   9  178.23    7.84
   1   0   9  172.60    8.73
  -1   0 -10   45.84   12.48
   1   0  10   49.64    4.92
   1   0  10   47.69    5.88
   1   0  10   42.43    4.58
  -1   0 -10   53.64   10.72
  -1   0 -11   21.73   11.46
   1   0  11   36.02    4.63
   1   0  11   31.71    5.15
  -1   0 -11   32.26   10.13
   1   0  11   26.56    4.26
  -1   0 -12   24.36    9.23
   1   0  12   29.91    4.27
   1   0  12   28.25    4.11
  -1   0 -12   44.75   12.87
   1   0  12   28.62    5.16
   1   0  13   57.40    5.32
  -1   0 -13   48.73   10.01
   1   0  13   59.81    5.58
   1   0  13   71.65    6.61
  -1   0 -13   37.35   11.79
   1   0  14   24.23    3.70
   1   0  14   23.55    4.04
  -1   0 -14   14.30    8.39
  -1  -1  15    8.32    3.34
   1   1 -15    4.19    3.64
  -1  -1  14  140.65    8.75
   1   1 -14  145.94   11.37
  -1  -1  13   20.07    4.38
   1   1 -13   20.28    9.26
  -1  -1  12  764.65   17.50
  -1  -1  12  765.94   18.71
  -1  -1  11    2.68    3.15
   1   1 -11    4.00    5.70
   1   1 -11    1.22    7.27
  -1  -1  11    6.68    3.37
   1   1 -10   16.93    6.46
  -1  -1  10   27.56    4.32
   1   1 -10   25.55    9.13
  -1  -1  10   20.34    3.81
  -1  -1  10   18.92    4.52
   1   1  -9    1.79    5.37
  -1  -1   9   10.29    4.96
  -1  -1   9    5.44    3.44
  -1  -1   9    6.91    2.82
   1   1  -9    6.98    7.47
  -1  -1   9    4.48    2.51
   1   1  -8   41.84    9.31
  -1  -1   8   51.95    3.95
  -1  -1   8   55.41    6.77
  -1  -1   8   52.29    4.39
   1   1  -8   44.67    7.57
  -1  -1   8   53.53    5.40
  -1  -1   7  353.36    9.52
  -1  -1   7  371.16   11.26
   1   1  -7  342.40   15.23
   1   1  -7  319.26   24.97
   1   1  -7  344.68   12.22
   1   1  -7  353.42   16.86
  -1  -1   7  387.79    8.80
  -1  -1   7  321.92   26.17
  -1  -1   7  388.64   14.53
  -1  -1   6  156.79    9.09
  -1  -1   6  149.61    5.64
   1   1  -6  121.95   14.12
  -1  -1   6  133.80   15.22
   1   1  -6  127.71    9.06
   1   1  -6  133.76   10.40
  -1  -1   6  146.72    5.12
   1   1  -6  152.18    8.14
  -1  -1   6  145.07    6.88
   1   1  -5  596.64   26.63
  -1  -1   5  629.84   28.58
   1   1  -5  564.45   16.59
  -1  -1   5  588.20    9.04
  -1  -1   5  581.09    9.80
  -1  -1   5  598.16   12.06
   1   1  -5  573.40   16.06
   1   1  -5  631.36   14.46
  -1  -1   5  639.84   15.62
  -1  -1   4  415.54   19.97
   1   1  -4  386.51   18.90
  -1  -1   4  418.82   11.53
  -1  -1   4  383.04    6.84
  -1  -1   4  370.78    6.75
  -1  -1   4  379.99    8.73
   1   1  -3  691.15   21.23
   1   1  -2 3997.73   39.07
   1   1  -1 2851.17   30.71
  -1  -1   1 2839.09   32.88
  -1  -1   0  635.20   12.72
   1   1   0  616.68   12.52
  -1  -1  -1  314.49   11.82
   1   1   1  290.60   11.64
  -1  -1  -2    0.40   10.65
  -1  -1  -2    3.47    3.55
   1   1   2    2.49    3.29
   1   1   2    9.54    2.64
   1   1   2   10.68    4.60
   1   1   3   14.52    2.74
  -1  -1  -3   12.75   10.14
   1   1   3   10.04    3.75
   1   1   3   14.50    2.12
  -1  -1  -3   13.66    5.39
   1   1   4   55.46    9.64
   1   1   4   50.07    3.36
  -1  -1  -4   46.00    6.53
   1   1   4   49.95    4.34
  -1  -1  -4   52.07   15.74
  -1  -1  -4   47.32    9.76
   1   1   4   55.82    4.47
   1   1   5  135.22    5.54
   1   1   5  135.36    7.21
   1   1   5  127.84    6.95
  -1  -1  -5  136.90   16.31
   1   1   5  131.04   14.90
  -1  -1  -5  124.53    9.73
   1   1   6  497.77   14.09
   1   1   6  513.56   11.22
   1   1   6  530.41   14.77
   1   1   7  563.65   11.89
  -1  -1  -7  552.98   23.13
   1   1   7  578.20   12.83
   1   1   8  915.66   16.07
   1   1   8  937.11   17.82
  -1  -1  -8  982.02   32.95
  -1  -1  -8  907.91   31.24
   1   1   9   64.11    5.27
  -1  -1  -9   61.58   10.69
  -1  -1  -9   56.36   12.47
   1   1   9   69.41    6.20
   1   1  10  553.84   14.31
   1   1  10  559.95   16.14
  -1  -1 -10  557.44   30.05
  -1  -1 -10  487.53   27.17
   1   1  11   19.44    4.29
   1   1  11   23.59    4.20
  -1  -1 -11   11.98    7.12
  -1  -1 -11   32.71   13.09
  -1  -1 -12    7.74    7.79
   1   1  12    8.65    3.23
   1   1  12    2.98    3.65
  -1  -1 -12   10.70   10.51
  -1  -1 -13   16.13    9.40
   1   1  13   35.40    5.11
   1   1  13   23.18    3.77
   1   1  14    0.61    2.36
   1   1  14   -1.56    2.68
  -1  -2  15   18.92    3.86
   1   2 -15   14.04    4.41
   1   2 -14  186.61   12.22
  -1  -2  14  173.39    9.68
   1   2 -13   -2.14    6.37
  -1  -2  13    4.45    3.51
   1   2 -13    9.26    4.85
  -1  -2  12   22.72    4.28
   1   2 -12   29.59    8.42
   1   2 -11  141.94   14.90
  -1  -2  11  143.27    9.98
  -1  -2  11  164.92    8.59
  -1  -2  11  161.27    7.93
   1   2 -11  139.33   13.60
   1   2 -10  991.38   30.86
  -1  -2  10 1013.11   23.75
  -1  -2  10 1029.29   17.99
  -1  -2  10 1075.63   18.02
   1   2 -10  936.43   32.11
  -1  -2  10 1093.76   19.82
  -1  -2  10 1051.15   29.34
  -1  -2   9  300.81    9.92
   1   2  -9  265.10   15.90
  -1  -2   9  292.58    9.01
  -1  -2   9  263.49   12.24
  -1  -2   9  284.72    8.93
   1   2  -9  276.19   17.55
  -1  -2   9  287.90   15.18
  -1  -2   8   -0.56    5.09
   1   2  -8    3.49    6.60
  -1  -2   8    9.00    2.75
  -1  -2   8    5.72    2.24
  -1  -2   8    8.55    3.73
   1   2  -8   -1.01    5.00
  -1  -2   8    7.78    2.39
   1   2  -8    4.55    3.62
   1   2  -7  139.67   10.73
   1   2  -7  145.88    9.53
   1   2  -7  119.42   15.35
  -1  -2   7  147.13    5.95
  -1  -2   7  125.14   16.58
  -1  -2   7  143.46    7.99
  -1  -2   7  148.53    5.64
   1   2  -7  137.40   11.44
  -1  -2   7  149.62    6.11
  -1  -2   7  154.62   10.42
   1   2  -6   11.60    5.54
  -1  -2   6   11.34    3.65
   1   2  -6    6.87    5.21
  -1  -2   6   13.84    2.35
   1   2  -6    6.64    4.85
  -1  -2   6    4.64    4.52
  -1  -2   6   10.48    2.06
  -1  -2   6    7.50    4.59
   1   2  -6    9.26    4.13
  -1  -2   6   10.01    2.18
   1   2  -5  243.53   17.23
   1   2  -5  253.70   11.26
  -1  -2   5  264.31   18.27
  -1  -2   5  243.15   10.94
  -1  -2   5  235.33    8.57
  -1  -2   5  246.05    6.15
  -1  -2   5  251.97    6.10
   1   2  -5  247.03   11.19
   1   2  -5  232.70   11.18
   1   2  -4  278.59   10.61
   1   2  -4  283.72   10.79
   1   2  -4  284.17   11.06
   1   2  -4  292.78   16.62
  -1  -2   4  305.74    8.74
  -1  -2   4  287.12   11.13
  -1  -2   4  317.67   17.55
   1   2  -3 1078.50   26.61
   1   2  -3 1052.55   19.12
   1   2  -2  129.19    7.45
   1   2  -1 3322.76   22.58
   1   2  -1 3145.14   26.45
   1   2   0 8715.32   36.47
  -1  -2   0 8592.77   39.45
   1   2   1  906.31   18.70
   1   2   1  877.78   12.80
  -1  -2  -1  922.32   19.18
   1   2   2   60.52    3.03
   1   2   2   72.91    7.81
   1   2   2   76.59    6.59
   1   2   2   74.85    4.53
   1   2   2   75.94    9.45
  -1  -2  -2   74.57    8.03
   1   2   3 1079.60   11.70
   1   2   3 1084.97   12.05
   1   2   3 1102.47   32.38
   1   2   3 1119.37   16.65
  -1  -2  -3 1137.90   34.73
   1   2   3 1150.18   22.46
   1   2   3 1115.78   27.82
   1   2   4  193.49    5.55
   1   2   4  183.49   15.29
   1   2   4  198.25   12.77
   1   2   4  185.50   10.81
   1   2   4  197.08    7.95
   1   2   4  200.60    8.01
   1   2   4  198.49    5.99
  -1  -2  -4  209.06   17.51
   1   2   5   96.60    4.82
   1   2   5  106.74    6.57
   1   2   5  102.52    6.51
   1   2   5   83.41   12.08
   1   2   5  101.61    4.42
  -1  -2  -5   97.32   14.07
  -1  -2  -5  101.52   10.25
   1   2   6   54.30    5.42
   1   2   6   53.37    3.88
  -1  -2  -6   54.04   12.51
   1   2   6   61.62    5.84
   1   2   6   59.70    4.35
   1   2   7   21.71    4.57
   1   2   7   19.43    4.29
   1   2   7   19.53    3.02
   1   2   7   22.21    3.30
   1   2   8   43.53    4.53
   1   2   8   48.51    4.14
   1   2   8   48.49    4.70
  -1  -2  -8   42.51    8.98
   1   2   9   70.50    5.50
  -1  -2  -9   71.63   11.08
   1   2   9   73.30    5.40
   1   2   9   79.22    6.37
  -1  -2  -9   83.87   12.96
  -1  -2 -10   60.23   11.58
   1   2  10   64.87    5.55
   1   2  10   53.27    5.22
  -1  -2 -10   68.48   13.54
   1   2  10   59.51    6.01
   1   2  11  160.35    8.23
   1   2  11  174.80    9.60
  -1  -2 -11  145.76   17.94
   1   2  11  168.90    8.59
  -1  -2 -11  140.65   15.49
  -1  -2 -12   15.83    8.05
   1   2  12   29.66    4.36
  -1  -2 -12   37.17   11.58
   1   2  12   24.65    4.56
   1   2  12   29.45    4.29
   1   2  13   38.47    5.14
  -1  -2 -13   36.67   10.61
   1   2  13   33.70    4.01
   1   2  13   40.16    4.78
  -1  -3  15    0.55    2.63
   1   3 -15    2.01    3.84
   1   3 -14   -0.16    4.43
  -1  -3  14    2.11    2.70
   1   3 -13   59.88   10.00
   1   3 -13   69.92    8.29
  -1  -3  13   61.89    5.86
   1   3 -12   11.83    6.60
   1   3 -12    2.17    6.31
  -1  -3  12    8.43    4.60
   1   3 -12    0.04    4.27
  -1  -3  12    6.74    3.16
   1   3 -11  212.12   12.19
  -1  -3  11  233.74    9.73
  -1  -3  11  226.66   12.78
   1   3 -11  208.87   15.87
   1   3 -11  206.89   16.35
  -1  -3  11  210.73   14.79
   1   3 -10   88.05   10.56
   1   3 -10   83.26   11.35
  -1  -3  10   93.83    8.45
  -1  -3  10   87.69    5.82
  -1  -3  10   84.97   10.25
   1   3  -9  272.15   16.12
  -1  -3   9  301.78    9.86
   1   3  -9  276.45   16.97
   1   3  -9  276.92   14.80
  -1  -3   9  310.66   16.67
  -1  -3   9  282.14   12.96
  -1  -3   8 1095.62   17.12
   1   3  -8 1035.00   28.56
   1   3  -8  999.82   29.82
  -1  -3   8 1121.53   28.43
   1   3  -8 1043.45   27.42
  -1  -3   8 1087.31   22.99
  -1  -3   7  164.56   18.40
   1   3  -7  205.37   12.20
   1   3  -7  141.18   17.01
  -1  -3   7  193.48    6.81
   1   3  -7  184.96   12.79
  -1  -3   7  205.71   12.06
  -1  -3   7  214.53    9.98
   1   3  -7  198.56   12.30
  -1  -3   6   19.70    5.90
  -1  -3   6   14.89    6.15
   1   3  -6   13.94    5.27
   1   3  -6   15.72    3.68
  -1  -3   6   14.18    4.02
  -1  -3   6   15.80    2.36
   1   3  -6   19.26    5.83
   1   3  -6   17.97    6.36
   1   3  -6   12.47    5.08
   1   3  -5   -0.39    4.27
   1   3  -5    4.11    3.77
  -1  -3   5    4.44    4.43
  -1  -3   5    5.00    1.48
   1   3  -5    0.83    4.42
  -1  -3   5   12.75    4.90
   1   3  -5    7.37    4.23
   1   3  -5    2.94    2.43
  -1  -3   4  265.26   16.50
   1   3  -4  257.49    7.60
   1   3  -4  274.21   11.25
   1   3  -4  250.97   11.92
   1   3  -4  253.99   15.75
   1   3  -4  264.58   11.07
   1   3  -3  142.89    7.49
   1   3  -3  149.47    8.00
   1   3  -3  148.67    5.04
  -1  -3   3  147.69    6.45
   1   3  -3  139.86    9.80
   1   3  -2  146.14    4.55
   1   3  -2  153.99   11.50
   1   3  -2  131.07    7.37
  -1  -3   2  146.59    5.72
   1   3  -2  140.20    8.20
   1   3  -2  145.33    7.20
   1   3  -2  152.15    7.01
  -1  -3   2  132.97    8.00
   1   3  -1  669.19   16.97
   1   3  -1  678.49   13.13
  -1  -3   1  696.82   15.51
   1   3  -1  703.94   14.46
   1   3   0  186.52    7.21
   1   3   0  186.18    4.24
   1   3   0  203.56    7.10
   1   3   0  190.66   10.00
   1   3   1   16.31    7.42
  -1  -3  -1   21.00    3.08
   1   3   1   21.24    3.48
   1   3   1   24.61    1.99
   1   3   2  378.19   10.22
   1   3   2  344.00   18.80
  -1  -3  -2  361.22   14.98
   1   3   2  360.80   13.93
   1   3   2  358.58   13.95
   1   3   2  348.57    6.54
   1   3   3 1390.52   20.67
   1   3   3 1380.95   13.99
   1   3   3 1440.52   20.58
  -1  -3  -3 1472.69   38.37
   1   3   3 1359.28   34.31
   1   3   3 1384.93   27.57
   1   3   3 1363.78   35.65
   1   3   3 1428.40   13.91
  -1  -3  -4   60.17   10.04
   1   3   4   47.61    7.94
   1   3   4   58.04    5.06
   1   3   4   56.93    3.73
   1   3   4   58.21    7.52
   1   3   4   62.57    5.21
   1   3   4   60.02    9.72
   1   3   4   66.88    3.56
   1   3   5  672.93   22.03
   1   3   5  660.37   11.24
   1   3   5  561.02   29.29
   1   3   5  691.03   16.53
   1   3   5  627.17   25.27
  -1  -3  -5  595.54   33.41
   1   3   5  683.07   16.30
   1   3   5  696.68   12.27
   1   3   6   13.69    4.02
   1   3   6   13.68    2.72
   1   3   6   11.76    4.07
   1   3   6   11.02    2.33
  -1  -3  -6    6.36    6.16
  -1  -3  -6    9.23    5.42
   1   3   7  102.86    8.14
   1   3   7  102.65    8.01
   1   3   7  101.15    5.45
   1   3   7   98.61    5.96
   1   3   8   31.13    3.70
   1   3   8   34.85    4.13
   1   3   8   38.66    6.10
   1   3   9    6.31    2.92
   1   3   9    1.21    2.81
  -1  -3  -9   -3.61    6.72
  -1  -3 -10    4.60    6.98
   1   3  10    9.93    3.31
  -1  -3 -10   12.23    9.35
   1   3  10   10.80    3.61
  -1  -3 -11   10.71    9.60
   1   3  11    6.23    2.79
  -1  -3 -11    6.67    6.70
   1   3  11    1.75    3.22
   1   3  12   82.27    7.05
  -1  -3 -12   80.10   13.73
   1   3  12   82.40    6.10
   1   3  12   69.96    5.67
   1   3  13   71.95    5.34
   1   3  13   91.41    6.01
   1   3  13   79.41    6.61
   1   4 -15    9.17    4.03
   1   4 -14   13.36    4.47
  -1  -4  14   10.73    3.22
  -1  -4  13   41.59    4.94
  -1  -4  13   53.08    7.46
   1   4 -13   54.34    9.99
   1   4 -13   54.34    6.77
   1   4 -12    2.51    5.78
  -1  -4  12    3.78    4.56
   1   4 -12    4.18    4.07
  -1  -4  12   -2.04    2.67
   1   4 -11    1.77    5.71
  -1  -4  11    7.93    5.15
   1   4 -11    1.90    4.04
   1   4 -11    0.83    6.05
  -1  -4  11    3.05    5.88
  -1  -4  11    1.67    2.54
  -1  -4  10   66.19    7.87
  -1  -4  10   57.18    4.91
   1   4 -10   53.55    9.39
   1   4 -10   55.16    9.26
  -1  -4  10   68.21    9.75
   1   4 -10   59.04    6.76
   1   4 -10   61.63    8.40
   1   4  -9  233.12   15.33
  -1  -4   9  225.13   14.91
   1   4  -9  234.54   15.77
  -1  -4   9  232.71   12.24
   1   4  -9  215.06   11.06
  -1  -4   9  213.06    8.13
   1   4  -9  220.25   14.41
  -1  -4   8   22.82    3.09
   1   4  -8   23.67    6.38
   1   4  -8   26.03    6.99
  -1  -4   8   27.67    5.51
   1   4  -8   26.73    4.73
   1   4  -8   30.46    7.33
  -1  -4   8   15.62    5.55
   1   4  -7  169.23   12.00
   1   4  -7  167.34   12.30
  -1  -4   7  149.67   11.92
  -1  -4   7  159.67    6.04
   1   4  -7  159.67    8.40
   1   4  -7  167.50   12.48
   1   4  -7  127.24   16.44
  -1  -4   7  171.21    9.72
  -1  -4   6  698.21   11.12
  -1  -4   6  646.91   32.72
   1   4  -6  739.89   23.73
  -1  -4   6  728.71   22.62
   1   4  -6  776.34   22.82
   1   4  -6  724.51   15.37
   1   4  -6  592.50   31.76
   1   4  -6  752.96   22.36
   1   4  -5  584.98   19.27
  -1  -4   5  570.43   27.12
   1   4  -5  572.62   18.43
   1   4  -5  529.60   25.71
   1   4  -5  592.80   20.49
  -1  -4   5  596.55   15.45
  -1  -4   5  613.53   19.88
   1   4  -5  578.94   12.36
   1   4  -4   72.98    8.63
   1   4  -4   85.13    7.73
   1   4  -4   78.42    4.39
  -1  -4   4   76.87    5.93
   1   4  -4   70.25    8.46
   1   4  -4   77.78    6.94
   1   4  -3  527.55   17.41
   1   4  -3  518.38    9.42
  -1  -4   3  529.36   12.65
   1   4  -3  541.42   15.81
  -1  -4   3  543.53   17.39
   1   4  -3  545.85   15.17
   1   4  -3  489.33   17.16
   1   4  -3  527.69   21.28
   1   4  -2  169.14    8.58
   1   4  -2  166.09   11.04
   1   4  -2  165.28    9.54
  -1  -4   2  164.15    6.72
  -1  -4   2  161.63    9.86
   1   4  -2  193.02   13.87
   1   4  -2  191.37    5.51
   1   4  -1   47.32    5.44
   1   4  -1   54.06    7.99
   1   4  -1   52.98    5.02
  -1  -4   1   41.66    6.03
  -1  -4   1   47.55    3.57
   1   4  -1   48.40    9.61
   1   4  -1   45.86    2.65
   1   4   0  168.64    7.92
   1   4   0  168.61    7.67
   1   4   0  169.83   11.10
   1   4   0  171.00    4.48
   1   4   0  152.35    7.28
   1   4   1  299.71   19.16
   1   4   1  290.02    9.99
   1   4   1  295.81    6.17
   1   4   2   71.64    7.03
   1   4   2   58.57    5.21
  -1  -4  -2   54.45    4.28
  -1  -4  -2   43.24    5.54
  -1  -4  -2   49.90    4.96
   1   4   2   58.99    3.10
   1   4   2   61.01   11.20
   1   4   3  175.47    8.27
   1   4   3  175.54    8.45
   1   4   3  154.18   11.50
   1   4   3  162.69   15.80
  -1  -4  -3  145.73   11.31
   1   4   3  172.85    5.45
   1   4   4  752.18   11.71
   1   4   4  738.83   11.26
   1   4   4  758.19   23.77
   1   4   4  711.30   29.77
   1   4   4  737.80   17.17
   1   4   4  735.97   16.85
   1   4   5 1236.24   15.90
   1   4   5 1223.01   31.84
   1   4   5 1217.05   23.14
   1   4   5 1238.80   38.76
   1   4   5 1188.72   16.22
   1   4   5 1247.03   23.34
   1   4   6  129.55    6.29
   1   4   6  140.25    8.84
   1   4   6  140.19    6.14
   1   4   6  139.66    8.82
   1   4   7   45.46    4.02
   1   4   7   47.27    4.31
   1   4   7   47.53    6.02
   1   4   7   39.05    5.95
   1   4   8   77.83    5.71
   1   4   8   69.27    5.52
   1   4   8   76.26    5.21
   1   4   8   69.71    7.38
   1   4   8   68.18    7.77
  -1  -4  -9   24.39    8.69
   1   4   9   18.33    3.34
   1   4   9   20.40    3.65
   1   4   9   27.70    4.32
   1   4   9   20.62    5.23
   1   4  10   41.65    5.00
   1   4  10   32.01    4.18
   1   4  10   30.40    4.61
  -1  -4 -10   28.70    8.70
  -1  -4 -10   36.10   11.08
  -1  -4 -11    6.94    7.96
   1   4  11   -2.87    2.99
   1   4  11    1.14    2.48
   1   4  12    4.31    2.51
   1   4  12    1.75    2.33
  -1  -4 -12   10.32    8.89
   1   5 -14   37.63    5.60
  -1  -5  14   36.29    6.34
   1   5 -13    6.57    5.31
  -1  -5  13   11.99    5.39
   1   5 -13    9.37    3.93
  -1  -5  12  299.23   18.78
   1   5 -12  294.92   19.15
   1   5 -12  310.97   19.84
   1   5 -12  315.60   13.78
  -1  -5  12  355.13   17.53
   1   5 -11   84.17    7.88
  -1  -5  11  104.33   10.20
   1   5 -11   90.60   11.31
   1   5 -11  104.77   12.35
   1   5 -11   87.14   10.91
  -1  -5  11   85.02   11.52
   1   5 -10   -3.09    5.50
  -1  -5  10   11.90    5.32
  -1  -5  10    0.17    5.61
   1   5 -10    3.21    5.81
   1   5 -10    8.85    3.56
   1   5 -10    6.68    5.99
   1   5  -9  284.07   17.29
   1   5  -9  273.65   11.71
  -1  -5   9  273.86   14.19
   1   5  -9  277.58   17.10
   1   5  -9  262.18   16.71
  -1  -5   9  263.17   16.81
  -1  -5   8   17.11    6.87
   1   5  -8   30.00    7.44
   1   5  -8   19.72    3.98
   1   5  -8   26.58    7.04
   1   5  -8   18.49    6.85
   1   5  -7  126.26   11.34
   1   5  -7  137.62   12.50
  -1  -5   7  125.29   11.46
   1   5  -7  133.90    7.34
   1   5  -7  121.97   10.78
  -1  -5   6   37.72    5.41
   1   5  -6   36.41    4.13
   1   5  -6   30.96    6.60
  -1  -5   6   45.26    7.84
   1   5  -6   33.31    7.22
   1   5  -6   38.55    7.22
  -1  -5   5   63.04    6.54
   1   5  -5   62.43    8.07
   1   5  -5   54.80    7.30
   1   5  -5   53.57    4.24
   1   5  -4  176.48   12.23
  -1  -5   4  175.94   12.26
   1   5  -4  186.17    6.49
   1   5  -4  175.58   10.79
  -1  -5   4  185.95    9.07
   1   5  -4  177.84   13.99
   1   5  -4  183.94   11.28
   1   5  -3 1605.88   34.92
   1   5  -3 1605.70   28.92
  -1  -5   3 1614.86   23.56
   1   5  -3 1705.80   32.82
  -1  -5   3 1624.99   32.82
   1   5  -3 1630.39   28.48
   1   5  -2  584.49   16.40
   1   5  -2  580.82   18.53
   1   5  -2  573.11   21.47
   1   5  -2  600.28   26.45
  -1  -5   2  575.77   13.10
   1   5  -2  601.51    9.34
  -1  -5   2  581.68   19.16
   1   5  -1   24.98    7.62
   1   5  -1   26.19    9.76
   1   5  -1   21.03    4.67
   1   5  -1   19.84    2.09
  -1  -5   1   19.01    2.96
   1   5  -1   19.99    4.52
  -1  -5   1   17.76    5.44
   1   5   0  129.13    4.47
   1   5   0  120.23    7.60
   1   5   0  112.42    7.17
   1   5   0  119.07   11.22
   1   5   1  393.32   12.85
   1   5   1  399.92   24.34
   1   5   1  383.38    7.80
   1   5   2   83.43    4.01
   1   5   2   70.52   12.74
   1   5   2   81.46    6.56
   1   5   3    7.87    6.53
   1   5   3    1.94    3.34
   1   5   3    4.60    3.34
   1   5   3    3.60    1.61
   1   5   4  354.14    8.65
   1   5   4  356.15   12.79
   1   5   4  349.86   12.90
   1   5   4  348.13   18.50
   1   5   4  318.64   23.90
   1   5   5   40.42    3.50
   1   5   5   44.95    8.84
   1   5   5   25.20   10.45
   1   5   5   47.18    5.82
   1   5   5   42.26    5.48
   1   5   6   81.54    4.98
   1   5   6   76.28    7.18
   1   5   6   74.00   11.00
   1   5   6   78.41    7.31
   1   5   6   67.17   12.17
   1   5   7  482.88   17.05
   1   5   7  493.49   12.05
   1   5   7  500.57   12.80
   1   5   7  498.73   17.97
   1   5   8   24.09    3.65
   1   5   8   19.34    3.74
   1   5   8   19.68    5.06
   1   5   8   21.26    5.12
   1   5   9    5.02    2.75
   1   5   9    6.73    3.08
   1   5   9    2.10    4.41
   1   5  10  108.13    6.83
  -1  -5 -10   85.92   12.39
  -1  -5 -10  106.62   14.77
   1   5  11   22.85    3.94
  -1  -5 -11   15.17    8.10
   1   5  11   14.73    3.28
   1   5  12   11.36    2.94
  -1  -6  14   24.22    5.74
   1   6 -13   59.49    9.38
  -1  -6  13   69.35    8.79
   1   6 -13   61.16    9.41
  -1  -6  12   59.43   10.34
  -1  -6  12   84.29    9.14
   1   6 -12   65.81    9.95
   1   6 -12   63.52   10.34
   1   6 -12   52.03    8.66
   1   6 -11  106.68   13.03
   1   6 -11   94.13    7.52
  -1  -6  11  121.42   11.23
   1   6 -11  113.02   13.13
  -1  -6  11   93.90   11.72
   1   6 -11   97.65   12.19
   1   6 -10  120.68   12.89
  -1  -6  10  134.28   10.95
   1   6 -10   99.49    7.42
  -1  -6  10   94.03   11.59
   1   6 -10  105.42   11.74
   1   6 -10  112.68   12.53
   1   6  -9   10.94    6.23
  -1  -6   9   14.99    6.79
   1   6  -9   14.44    3.55
   1   6  -9   19.31    7.59
   1   6  -9    6.99    6.40
   1   6  -8   16.36    6.62
  -1  -6   8   26.54    5.75
   1   6  -8   20.00    7.07
   1   6  -8    9.08    5.60
  -1  -6   8   20.76    7.25
   1   6  -8   19.02    3.66
   1   6  -7   15.25    6.15
   1   6  -7    6.82    5.51
  -1  -6   7   14.81    4.76
   1   6  -7    5.24    2.40
   1   6  -7    7.20    5.69
  -1  -6   7   20.80    7.41
   1   6  -6   72.30    9.01
   1   6  -6   79.38    9.67
   1   6  -6   74.79    5.16
  -1  -6   6   78.80    7.72
   1   6  -5  274.73   18.83
  -1  -6   5  320.69   13.05
   1   6  -5  297.36   17.67
   1   6  -5  334.13   16.64
   1   6  -5  320.93   15.76
  -1  -6   5  321.26   17.58
   1   6  -4   62.83    9.90
   1   6  -4   70.52    8.43
   1   6  -4   70.29   12.27
  -1  -6   4   70.80    6.61
   1   6  -4   69.50    9.56
   1   6  -4   69.73    8.02
  -1  -6   4   62.25    8.60
   1   6  -3  644.77   29.73
   1   6  -3  662.22   25.56
  -1  -6   3  648.00   16.50
   1   6  -3  650.06   22.42
   1   6  -3  660.70   20.30
  -1  -6   3  658.20   23.03
   1   6  -2  504.95   16.80
   1   6  -2  492.76   22.81
  -1  -6   2  478.39   19.66
   1   6  -2  494.01   27.55
  -1  -6   2  493.20   13.07
   1   6  -2  503.00   18.79
   1   6  -1  119.45    8.73
   1   6  -1  114.32   16.39
  -1  -6   1  103.20    9.84
   1   6  -1  114.92   12.24
   1   6  -1  106.42    8.77
  -1  -6   0  165.30   11.67
   1   6   0  175.84   19.68
   1   6   0  175.49    9.82
   1   6   0  167.60   14.09
   1   6   0  164.60    9.48
   1   6   1   72.37    3.81
  -1  -6  -1   76.60    8.31
   1   6   1   80.64    7.24
   1   6   2   13.50    3.95
   1   6   2   23.67    5.11
   1   6   2   15.60   11.50
   1   6   2   18.18    2.50
   1   6   3  519.60   23.74
   1   6   3  539.06   16.98
   1   6   3  518.64   16.30
   1   6   3  545.02   31.97
   1   6   3  524.72   10.44
   1   6   4  145.64    6.12
   1   6   4  162.63    9.75
   1   6   4  150.97   14.31
   1   6   4  146.61    9.56
   1   6   4  144.72   18.71
   1   6   5    7.67    3.79
   1   6   5   10.27    7.72
   1   6   5    4.65    1.99
   1   6   5    4.07    9.88
   1   6   5    4.58    3.50
   1   6   6    0.67    4.02
   1   6   6    3.90    7.16
   1   6   6   -0.27    2.04
   1   6   6    2.96    3.54
   1   6   7  221.09    8.46
   1   6   7  218.77   12.08
   1   6   7  220.23   12.84
   1   6   7  236.65    9.48
   1   6   8    6.28    3.25
   1   6   8    1.89    3.84
   1   6   8    2.01    2.21
   1   6   8    0.92    3.93
   1   6   9    7.53    2.58
   1   6   9    7.44    3.33
   1   6   9    2.00    3.91
   1   6  10   10.18    3.27
   1   6  10   10.63    2.66
  -1  -6 -11    5.93    6.85
   1   6  11   15.79    3.21
  -1  -7  13   89.24    9.55
  -1  -7  13   61.30    9.40
   1   7 -13   77.98   10.27
   1   7 -13   68.85    9.32
  -1  -7  12   77.47   10.88
   1   7 -12   99.25   11.88
   1   7 -12   93.56   11.43
  -1  -7  12  110.83   10.99
   1   7 -12   83.66   10.50
   1   7 -11   17.32    7.17
   1   7 -11   10.22    6.97
   1   7 -11   16.44    7.05
  -1  -7  11   10.87    6.35
   1   7 -10    7.69    6.45
   1   7 -10   12.76    5.97
  -1  -7  10   -2.76    6.30
   1   7 -10    6.47    6.81
   1   7  -9   10.23    6.93
  -1  -7   9   11.01    6.24
  -1  -7   9   16.85    7.75
   1   7  -9    0.49    5.67
   1   7  -9    1.83    6.08
   1   7  -8  174.75   14.35
  -1  -7   8  169.30   15.77
  -1  -7   8  182.23   12.37
   1   7  -8  162.75   15.78
   1   7  -8  184.52   15.05
   1   7  -7   25.17    7.72
  -1  -7   7    5.49    4.73
   1   7  -7   14.67    6.13
  -1  -7   6  428.17   16.68
   1   7  -6  431.86   22.32
   1   7  -6  455.32   20.47
   1   7  -6  476.53   21.50
  -1  -7   5  267.62   12.89
   1   7  -5  262.23   18.52
   1   7  -5  280.38   16.01
  -1  -7   5  291.91   18.11
   1   7  -5  288.68   16.54
   1   7  -5  284.62   17.91
   1   7  -4  290.30   17.42
   1   7  -4  277.48   21.51
   1   7  -4  307.06   15.74
   1   7  -4  297.73   20.10
  -1  -7   4  292.34   17.60
  -1  -7   4  298.18   12.88
  -1  -7   3   17.97    6.67
   1   7  -3   18.45    9.15
  -1  -7   3   10.06    3.89
   1   7  -3    7.36    4.72
   1   7  -3   14.77   10.47
   1   7  -3    9.08    5.55
   1   7  -2  146.74   11.52
   1   7  -2  148.11   14.89
   1   7  -2  152.92   11.34
   1   7  -2  162.68   11.34
   1   7  -2  153.18   18.27
  -1  -7   2  142.22   12.14
   1   7  -1    5.53   11.16
  -1  -7   1    9.47    5.62
   1   7  -1   21.64    9.40
   1   7  -1   16.57    5.18
   1   7  -1   14.26    4.80
   1   7   0   20.60    4.49
  -1  -7   0   17.70    6.05
   1   7   0   21.18    8.26
   1   7   0   22.39    5.43
   1   7   0   23.27   14.06
   1   7   1  171.28   10.79
   1   7   2  227.29   11.90
   1   7   2  212.51   23.70
   1   7   2  220.78   12.20
   1   7   3  176.95   21.75
   1   7   3  178.08   10.96
   1   7   3  177.20   16.39
   1   7   3  191.66   11.72
   1   7   4   16.01    4.33
   1   7   4   13.64    8.89
   1   7   4   32.15   14.23
   1   7   4   22.37    5.37
   1   7   5  552.91   27.25
   1   7   5  533.82   18.38
   1   7   5  571.64   19.41
   1   7   5  527.70   35.08
   1   7   6   30.23    4.16
   1   7   6   36.75   10.34
   1   7   6   25.54    5.14
   1   7   6   35.83    6.29
   1   7   7    4.97    3.02
   1   7   7   -5.04    4.39
   1   7   7   -1.42    3.83
   1   7   8   48.42    6.49
   1   7   8   58.07    5.58
   1   7   8   52.81    7.09
   1   7   9   10.25    3.08
   1   7   9   10.18    4.62
   1   7  10  104.88    6.53
  -1  -7 -10   94.31   13.14
  -1  -8  13   42.06    8.13
   1   8 -13   72.33    9.54
   1   8 -13   72.54    9.19
  -1  -8  13   91.57    9.25
   1   8 -13   48.70    8.09
   1   8 -12  176.00   14.73
   1   8 -12  197.28   15.39
  -1  -8  12  168.61   14.55
   1   8 -12  201.88   15.29
  -1  -8  11   31.11    8.60
  -1  -8  11   49.72    7.73
   1   8 -11   29.15    7.28
   1   8 -11   33.90    8.22
   1   8 -11   24.48    7.76
  -1  -8  10   -0.67    5.00
   1   8 -10   21.11    7.58
   1   8 -10    6.31    7.29
  -1  -8  10   16.40    7.83
   1   8 -10    3.85    5.48
  -1  -8   9    2.08    7.23
   1   8  -9   -0.48    6.40
  -1  -8   9    7.14    5.17
   1   8  -9    7.35    7.21
   1   8  -9    6.57    6.54
  -1  -8   8   11.69    7.75
  -1  -8   8    2.38    4.74
   1   8  -8    5.13    5.75
   1   8  -8   -5.19    6.52
   1   8  -7   -0.84    6.69
   1   8  -7   11.91    6.55
   1   8  -7   -4.12    6.09
  -1  -8   7    4.17    4.31
   1   8  -6  138.85   12.68
  -1  -8   6  124.89   10.09
   1   8  -6  136.41   13.27
   1   8  -6  144.31   14.49
  -1  -8   6  128.17   13.91
  -1  -8   5  416.08   23.12
   1   8  -5  396.04   23.69
   1   8  -5  421.49   22.14
  -1  -8   5  417.54   16.62
   1   8  -5  440.76   20.23
  -1  -8   4   37.47    5.97
   1   8  -4   38.41    9.92
   1   8  -4   29.39   10.65
   1   8  -4   36.14    8.18
  -1  -8   4   18.97    6.97
   1   8  -4   36.07    7.80
   1   8  -3  587.25   22.42
   1   8  -3  586.03   33.03
   1   8  -3  600.90   22.12
   1   8  -3  598.63   29.74
  -1  -8   3  533.65   24.89
   1   8  -3  583.48   23.53
   1   8  -2   94.33    9.91
   1   8  -2  107.97   14.90
   1   8  -2  103.29   17.39
   1   8  -2   94.89    9.78
   1   8  -2   99.11    9.74
  -1  -8   2   84.40   10.92
   1   8  -1  427.28   17.97
   1   8  -1  425.72   25.79
   1   8  -1  360.33   16.87
   1   8  -1  439.66   31.13
  -1  -8   1  352.90   19.82
   1   8   0   53.37   11.87
  -1  -8   0   39.57    7.92
   1   8   0   53.70    7.62
   1   8   0   39.06   14.82
   1   8   1    5.87    4.54
   1   8   1    1.94    4.64
   1   8   1    9.87   10.15
   1   8   2   75.75   18.67
   1   8   2   99.82    9.13
   1   8   2  102.16    9.26
   1   8   3   29.29    5.96
   1   8   3   31.44   10.75
   1   8   3   34.42    6.61
   1   8   3    7.06   12.75
   1   8   4   34.30    6.50
   1   8   4   38.48   11.59
   1   8   4   32.02    5.69
   1   8   4   17.98   12.93
   1   8   5   52.79   14.29
   1   8   5   73.69   12.84
   1   8   5   63.57    7.44
   1   8   5   71.49    8.02
   1   8   6  371.48   16.05
   1   8   6  404.69   17.73
   1   8   6  375.72   12.10
   1   8   7  100.41    9.49
   1   8   7   70.48    7.51
   1   8   7   88.20    6.27
  -1  -8  -7   54.83   15.14
   1   8   8   25.16    3.82
   1   8   8   25.75    5.44
   1   8   9  133.92    7.11
   1   8   9  133.12    9.69
  -1  -9  12   11.09    5.73
   1   9 -12   22.99    6.58
  -1  -9  12   24.32    5.75
   1   9 -12   25.65    6.87
   1   9 -12   17.92    6.15
   1   9 -11   68.24   10.28
   1   9 -11   51.33    8.60
  -1  -9  11   62.82    8.40
  -1  -9  11   52.09    9.83
   1   9 -11   66.52    9.74
  -1  -9  10   22.55    7.26
   1   9 -10   34.33    9.33
  -1  -9  10   12.23    5.15
   1   9 -10   27.34    7.85
   1   9 -10   32.35    8.05
   1   9  -9  254.22   17.76
  -1  -9   9  233.53   18.60
   1   9  -9  247.59   17.32
  -1  -9   9  225.12   14.20
  -1  -9   8   30.13    6.76
   1   9  -8   37.22    8.62
   1   9  -8   19.75    7.43
   1   9  -8   30.83    8.89
  -1  -9   7   12.88    7.76
  -1  -9   7   36.53    6.71
   1   9  -7   33.24    8.45
   1   9  -7   20.13    7.75
   1   9  -7   29.25    7.62
   1   9  -6   17.55    7.68
  -1  -9   6   -3.61    4.44
   1   9  -6    9.61    5.72
   1   9  -6    1.13    7.08
  -1  -9   6    2.39    7.15
   1   9  -5    4.62    5.88
   1   9  -5  -13.63    8.58
  -1  -9   5   11.02    7.46
   1   9  -5   -4.18    6.46
   1   9  -4   33.93    7.90
   1   9  -4   24.33    7.49
   1   9  -4   32.90   10.34
  -1  -9   4   26.01    8.67
   1   9  -4   24.11   12.29
   1   9  -3   38.03    7.41
   1   9  -3   41.33    8.12
  -1  -9   3   34.55    8.56
   1   9  -3   60.48   12.87
   1   9  -3   35.19   12.37
   1   9  -3   46.78    8.53
   1   9  -2  262.56   15.85
   1   9  -2  213.62   23.53
   1   9  -2  251.99   21.17
   1   9  -2  197.76   13.79
  -1  -9   2  187.57   15.75
   1   9  -1   79.91    9.52
  -1  -9   1   54.26   10.10
   1   9  -1   77.32   13.86
   1   9  -1   81.16   18.65
   1   9   0  228.36   14.32
   1   9   0  217.71   25.85
   1   9   0  220.81   20.43
   1   9   1  197.16   13.57
   1   9   1  187.33   12.72
   1   9   1  196.98   19.67
   1   9   2  113.78   10.46
   1   9   2  101.89    9.65
   1   9   2  120.84   22.44
   1   9   3  243.95   14.02
   1   9   3  246.79   14.48
   1   9   3  257.05   28.21
   1   9   3  257.84   22.04
   1   9   4   24.93    9.93
   1   9   4   42.93   16.42
   1   9   4   32.96    6.29
   1   9   4   30.76    6.40
   1   9   5    9.42    4.39
   1   9   5   17.91    8.96
   1   9   5   21.56    5.90
   1   9   6   34.22    5.57
  -1  -9  -6   25.36   13.74
   1   9   6   37.42    6.55
   1   9   7   10.16    4.28
  -1 -10  11   -8.16    6.32
   1  10 -11    1.65    4.60
   1  10 -11   -5.76    5.67
   1  10 -11    7.24    4.27
  -1 -10  10   37.51    8.96
   1  10 -10   21.87    6.97
   1  10 -10   30.89    7.38
  -1 -10   9   16.81    5.20
   1  10  -9   27.71    7.28
   1  10  -9   15.50    7.19
   1  10  -9   24.32    6.78
   1  10  -8  136.39   14.19
   1  10  -8  154.06   13.99
   1  10  -8  146.43   13.50
  -1 -10   8  133.28   15.10
  -1 -10   8  110.29    9.81
  -1 -10   7    1.49    6.88
   1  10  -7    4.05    5.98
   1  10  -7   -4.93    6.03
   1  10  -7   11.83    6.92
  -1 -10   6  139.17   14.99
   1  10  -6  159.29   13.71
   1  10  -6  133.33   13.79
   1  10  -5    3.69    7.12
   1  10  -5   10.48    6.86
   1  10  -5    8.65    6.55
  -1 -10   5   -1.40    6.83
   1  10  -4    0.83    5.11
   1  10  -4   13.76    6.75
  -1 -10   4    9.73    6.91
   1  10  -4    9.21    5.65
   1  10  -4    2.63    7.97
   1  10  -3    4.97    6.19
   1  10  -3    6.46    9.63
   1  10  -3    4.15    5.93
   1  10  -3  -11.39   13.00
   1  10  -3   -4.81    5.65
  -1 -10   3    3.15    6.42
   1  10  -2   34.65    7.81
   1  10  -2   39.91   11.50
  -1 -10   2   20.09    8.00
   1  10  -2   36.71   14.38
   1  10  -1   -4.72    5.25
   1  10  -1    0.78    9.16
   1  10  -1    4.36   11.59
   1  10   0    2.64    4.73
   1  10   0   16.74   10.00
   1  10   0   10.39   13.71
   1  10   1   38.68    7.52
   1  10   1   26.74   10.72
   1  10   1   38.37    6.88
   1  10   2  108.14   10.50
   1  10   2  100.07   10.02
   1  10   2  126.00   22.23
   1  10   3   32.43    6.59
   1  10   3   35.77    6.83
   1  10   4   37.71    6.40
   1  10   4   47.60   11.75
  -1 -10  -4   43.49   14.89
   1  10   4   47.97    7.28
  -1 -10  -5   26.65   13.80
   1  10   5   -0.42    3.75
   1  10   6    3.22    3.84
   1  11  -9    1.33    4.97
  -1 -11   9   10.06    6.17
   1  11  -9    3.57    4.30
   1  11  -9   -0.85    5.04
  -1 -11   8   -0.07    6.18
   1  11  -8   11.31    6.32
   1  11  -8    4.48    5.46
   1  11  -8    7.99    5.50
  -1 -11   7    6.85    6.94
   1  11  -7   -2.71    5.41
   1  11  -7    0.20    5.65
   1  11  -6  160.50   14.39
  -1 -11   6  141.66   15.06
   1  11  -6  191.48   14.37
  -1 -11   5   70.30   11.44
   1  11  -5   91.44   10.77
   1  11  -5   61.40    9.50
   1  11  -5   91.79   10.84
   1  11  -4   10.86    8.70
   1  11  -4   16.17    5.54
   1  11  -4   16.32    6.22
  -1 -11   4   13.64    7.04
   1  11  -3   79.76   10.19
   1  11  -3   96.44   14.89
   1  11  -3   87.62   10.25
   1  11  -3   72.18   15.30
  -1 -11   3   52.39    9.62
   1  11  -2    4.02    4.91
   1  11  -2   -8.47   11.03
   1  11  -2    2.16    8.06
   1  11  -1   14.73    9.45
   1  11  -1    0.78    5.01
   1  11  -1   -4.98   12.68
   1  11   0  108.30   10.44
   1  11   0  121.97   11.29
   1  11   0  127.53   16.28
   1  11   0  106.15   19.29
   1  11   1   38.25    6.59
   1  11   1   53.59   12.33
   1  11   1   52.52    7.83
   1  11   1   44.77   14.13
   1  11   2   52.29    7.51
   1  11   2   63.51    8.00
  -1 -11  -3   19.05   13.24
   1  11   3   22.91    5.38
   1  11   3   16.37    4.94
  -1 -11  -4   28.79   11.44
   1  11   4   67.33    7.61
  -1 -12   6    4.96    5.76
   1  12  -6    6.23    4.15
   1  12  -6   12.77    5.59
  -1 -12   5    1.81    5.40
   1  12  -5    6.30    4.96
   1  12  -5   -9.36    5.17
   1  12  -4  109.86   10.83
   1  12  -4  117.73   10.93
   1  12  -3   -6.93    4.41
   1  12  -3    7.14    4.79
  -1 -12   2   26.40   12.01
   1  12  -2   55.58   10.74
   1  12  -2   46.84    7.40
  -1 -12   1   27.12   12.99
   1  12  -1   54.31   11.46
   1  12  -1   38.97    6.70
  -1 -12   0   55.85   13.96
   1  12   0   87.66   12.52
   1  12   0   94.56    9.06
   1  12   0   87.22    8.69
  -2  12   1    7.96    9.44
  -2  12   1    2.47    6.70
  -2  12   0    2.01    9.07
  -2  12  -1   14.90    8.98
   2 -12   1    3.75    5.62
  -2  12  -1    2.92    8.46
  -2  12  -1   14.98    4.96
  -2  12  -2   86.53    9.12
  -2  12  -2   88.81   13.48
  -2  12  -2   67.61   14.49
   2 -12   2   59.87    9.66
  -2  12  -3    8.99    7.84
  -2  12  -3   -5.73    4.48
   2 -12   3   -3.05    6.25
   2 -12   4   23.06    7.73
  -2  11   5   12.91   10.87
  -2  11   4   96.49   17.92
  -2  11   4  123.44   14.65
  -2  11   3  107.29   13.89
  -2  11   3  101.99   18.82
  -2  11   2    4.00    7.90
  -2  11   2    9.12    4.84
  -2  11   1   36.48   11.02
  -2  11   1   43.83    7.53
  -2  11   1   30.36   13.62
   2 -11  -1   27.66    8.16
  -2  11   0  100.02   19.60
  -2  11   0  125.98   11.22
   2 -11   0   72.21   11.19
  -2  11  -1   17.72   10.93
  -2  11  -1   13.06   11.79
  -2  11  -1   15.67    5.96
   2 -11   1   13.15    7.50
  -2  11  -2   10.22   10.78
  -2  11  -2    2.73    4.28
  -2  11  -2   -3.17    4.83
  -2  11  -2   -6.24    8.26
   2 -11   2    3.69    6.67
  -2  11  -3   14.52    8.86
  -2  11  -3   31.21   12.21
  -2  11  -3   18.42    6.18
  -2  11  -3    9.99    5.35
   2 -11   3    8.48    7.69
   2 -11   4   91.89   13.10
  -2  11  -4  110.44   10.75
  -2  11  -4  104.60   15.51
  -2  11  -4  105.47   10.67
  -2  11  -5   91.49   10.22
  -2  11  -5   98.21   10.48
  -2  11  -5   71.43    9.78
  -2  11  -5   84.03   13.60
  -2  11  -6   81.84    9.50
  -2  11  -6   59.21   11.61
  -2  11  -6   76.78    9.86
  -2  11  -6   58.84    9.16
   2 -11   6   68.91   11.39
  -2  11  -7   37.85    7.27
  -2  11  -7   35.48    7.08
  -2  11  -7   35.17    7.53
  -2  10   6   58.42   10.87
  -2  10   6   47.45   14.03
  -2  10   5   72.32   16.21
  -2  10   5   92.31   13.48
  -2  10   4  177.86   23.82
  -2  10   4  179.50   18.35
  -2  10   4  171.14   11.81
  -2  10   3  122.59   20.75
  -2  10   3  120.79   16.69
  -2  10   3  134.47   10.82
  -2  10   2    7.56    9.32
  -2  10   2    4.41    4.58
  -2  10   1  259.99   28.61
  -2  10   1  254.86   15.19
  -2  10   1  247.75   22.42
  -2  10   0  222.84   14.85
  -2  10   0  209.08   26.43
  -2  10   0  205.93   13.49
  -2  10  -1   16.78   10.66
  -2  10  -1    0.87   12.61
  -2  10  -1    9.24    5.08
  -2  10  -1    2.01    4.30
  -2  10  -2   -0.27    5.13
  -2  10  -2   -7.65    9.60
  -2  10  -2  -14.39   12.00
   2 -10   2   -1.34    7.09
  -2  10  -2    4.60    5.38
  -2  10  -3  318.93   18.14
  -2  10  -3  348.25   26.29
  -2  10  -3  255.18   26.16
  -2  10  -3  253.46   17.61
  -2  10  -3  347.35   18.69
   2 -10   3  295.67   22.20
  -2  10  -4   12.62    9.30
  -2  10  -4   18.23    6.60
  -2  10  -4   16.93    6.60
  -2  10  -4   11.28    6.26
  -2  10  -5  152.43   14.97
  -2  10  -5  183.67   14.78
  -2  10  -5  163.07   18.31
  -2  10  -5  205.43   15.40
  -2  10  -6  117.58   13.69
  -2  10  -6  134.75   13.11
  -2  10  -6  135.33   13.04
   2 -10   6  124.77   14.70
  -2  10  -6  109.14   15.02
  -2  10  -7    5.12    6.43
  -2  10  -7    3.78    6.03
  -2  10  -7   12.20    5.64
   2 -10   7    3.37    4.39
  -2  10  -7   -2.64    8.47
   2 -10   7    2.11    6.89
   2 -10   8    1.08    3.68
  -2  10  -8    3.78    5.07
  -2  10  -8   13.37    6.99
  -2  10  -8    4.59    5.13
   2 -10   8    5.95    6.23
   2 -10   9   66.11   10.00
  -2  10  -9  111.16   11.25
   2 -10   9   75.37    8.00
  -2  10  -9  106.96   11.31
  -2   9   7   24.08   12.20
  -2   9   6   -2.00    6.70
  -2   9   5    1.35    8.07
  -2   9   5    3.45    3.81
  -2   9   5   15.52   12.21
  -2   9   4   78.46   13.80
  -2   9   4   66.32    7.66
  -2   9   4   58.36   17.56
  -2   9   3   13.77   13.21
  -2   9   3   26.20    5.97
  -2   9   3   34.19   10.97
  -2   9   2  202.32   13.05
  -2   9   2  198.53   19.92
  -2   9   1  486.09   36.96
  -2   9   1  491.54   29.43
  -2   9   1  466.18   18.70
  -2   9   1  515.54   20.67
  -2   9   0   11.16    5.71
  -2   9   0   -0.57   12.36
  -2   9   0    5.99    4.70
  -2   9  -1  230.20   14.56
  -2   9  -1  209.07   24.52
  -2   9  -1  256.31   15.49
  -2   9  -2  540.14   36.11
  -2   9  -2  540.13   24.99
  -2   9  -2  611.53   23.41
  -2   9  -3  548.35   22.80
  -2   9  -3  473.55   33.07
  -2   9  -3  590.06   23.82
  -2   9  -3  486.84   25.03
  -2   9  -4  111.42   11.65
   2  -9   4   81.37    7.85
  -2   9  -4  107.05   11.68
  -2   9  -4   96.01   12.75
  -2   9  -5    7.26    6.75
   2  -9   5    3.29    4.15
  -2   9  -5    7.05    6.23
  -2   9  -5   -5.18    6.67
   2  -9   5    7.23    7.74
  -2   9  -6  251.31   17.34
   2  -9   6  213.69   13.17
  -2   9  -6  254.75   17.83
  -2   9  -6  215.36   18.37
   2  -9   6  213.35   18.53
   2  -9   7  138.69   11.01
  -2   9  -7  169.79   15.04
  -2   9  -7  133.87   15.20
  -2   9  -7  165.80   14.45
   2  -9   7  152.47   15.34
  -2   9  -8  -10.62    7.02
   2  -9   8    3.98    4.31
  -2   9  -8   10.76    6.61
   2  -9   8   10.08    6.99
  -2   9  -9   14.15    6.92
   2  -9   9    3.80    4.56
  -2   9  -9   10.54    7.07
   2  -9   9    4.71    5.29
   2  -9  10    3.26    4.34
  -2   9 -10   14.83    7.14
  -2   9 -10    4.49    5.41
  -2   8   7   12.53    7.44
  -2   8   7   -4.47    9.95
  -2   8   6   45.36   11.77
  -2   8   6   22.61    8.88
  -2   8   6   35.76   13.02
  -2   8   5  550.21   28.31
  -2   8   5  502.12   37.05
  -2   8   5  564.14   29.03
  -2   8   5  491.47   17.71
  -2   8   4   -2.66    8.25
  -2   8   4   -8.28    9.04
  -2   8   4    2.87    3.63
  -2   8   3  213.20   18.24
  -2   8   3  218.71   12.36
  -2   8   3  230.20   19.70
  -2   8   3  206.79   26.17
  -2   8   2   14.08    9.19
  -2   8   2   -3.88    8.00
  -2   8   2   10.33    4.36
  -2   8   1    3.74    3.83
  -2   8   1    4.60   12.48
  -2   8   1    1.20    8.90
  -2   8   1    6.00    4.77
  -2   8   0   10.10    5.16
  -2   8   0    8.57    4.53
  -2   8   0   -0.63   12.84
  -2   8  -1  175.16   12.47
  -2   8  -1  160.06   13.60
  -2   8  -1  167.75   22.13
  -2   8  -1  170.47   12.00
  -2   8  -2   16.67    7.11
  -2   8  -2   22.49    6.27
  -2   8  -2   19.49    6.02
  -2   8  -2   39.40   13.85
   2  -8   3   99.49    8.34
  -2   8  -3  124.56   11.55
  -2   8  -3  100.48   16.93
  -2   8  -3  106.01   12.90
  -2   8  -3  120.80   11.43
   2  -8   4  126.89    9.66
  -2   8  -4  150.05   12.86
  -2   8  -4  126.95   13.94
  -2   8  -4  144.41   12.63
  -2   8  -5  168.21   14.30
   2  -8   5  168.72   11.55
  -2   8  -5  162.43   13.73
  -2   8  -5  140.86   15.31
   2  -8   5  142.47   15.99
  -2   8  -6    8.64    6.65
  -2   8  -6   14.95    7.11
   2  -8   6   13.75    5.53
  -2   8  -6    9.15    8.30
   2  -8   6    7.90    7.20
  -2   8  -7   33.17    8.88
   2  -8   7   29.09    6.55
   2  -8   7   23.18    8.40
  -2   8  -7   35.54   10.68
  -2   8  -7   19.58    6.87
  -2   8  -8   32.13    8.51
   2  -8   8   27.66    6.52
  -2   8  -8   18.66    7.72
   2  -8   8   17.65    6.99
  -2   8  -9  105.98   12.51
   2  -8   9   92.07    9.66
  -2   8  -9   93.32   12.06
   2  -8   9   60.51    9.82
  -2   8  -9   79.14   12.28
  -2   8 -10   47.44   10.24
  -2   8 -11    5.73    5.55
  -2   7   7  242.80   18.13
  -2   7   7  259.49   19.37
  -2   7   7  202.57   22.13
  -2   7   6   27.04    8.51
  -2   7   6   15.59   10.84
  -2   7   6   23.70    8.30
  -2   7   6   23.53    4.68
  -2   7   5  238.51   25.06
  -2   7   5  243.61   18.10
  -2   7   5  218.60   11.35
  -2   7   5  246.24   18.32
  -2   7   4  144.61   14.54
  -2   7   4  142.46   14.83
  -2   7   4  130.61    9.11
  -2   7   4  129.32   19.42
  -2   7   3  285.26   26.83
  -2   7   3  278.83   19.28
  -2   7   3  292.34   12.95
  -2   7   3  272.61   19.38
  -2   7   2   45.86    5.99
  -2   7   2   40.25    5.31
  -2   7   2   40.56   10.73
  -2   7   2   39.04    9.37
  -2   7   1   46.14    6.48
  -2   7   1   55.80    6.67
  -2   7   1   47.69   10.78
  -2   7   0  244.90   12.74
  -2   7   0  239.63   24.18
  -2   7   0  231.37   14.26
  -2   7   0  263.79   13.40
  -2   7  -1  737.44   22.93
  -2   7  -1  731.80   38.92
  -2   7  -1  714.99   22.05
  -2   7  -1  679.51   26.33
   2  -7   2   67.60    6.63
  -2   7  -2   63.99   13.75
  -2   7  -2   69.39   10.65
  -2   7  -2   73.75    8.54
  -2   7  -2   75.80    8.48
  -2   7  -3    8.57    4.64
  -2   7  -3   14.61    6.36
  -2   7  -3   13.23    7.38
  -2   7  -3   23.96   11.49
   2  -7   3    6.23    3.96
  -2   7  -4   39.43   10.85
   2  -7   4   50.14    6.61
  -2   7  -4   45.19    7.62
  -2   7  -4   56.73    8.69
  -2   7  -4   48.60    9.28
   2  -7   5    3.73    4.12
  -2   7  -5    5.38    5.91
  -2   7  -5    6.22    6.38
  -2   7  -5   11.07    8.27
   2  -7   5    0.18    6.20
  -2   7  -6   12.47    8.21
   2  -7   6   15.17    5.63
  -2   7  -6   10.47    6.47
  -2   7  -6   12.78    6.61
   2  -7   6   15.25    7.08
  -2   7  -7  117.65   12.49
  -2   7  -7  130.64   13.97
   2  -7   7  104.31   11.97
   2  -7   7  119.84   10.94
  -2   7  -8   95.44   12.10
  -2   7  -8   89.91   12.10
  -2   7  -8   80.76   13.30
   2  -7   8  104.68   10.61
   2  -7   8   70.56    9.85
  -2   7  -9   46.70   10.98
   2  -7   9   16.28    6.84
   2  -7  10  142.38   11.75
  -2   7 -10  112.04   14.05
   2  -7  11   98.89    9.83
  -2   7 -11  111.25   13.01
  -2   7 -11   90.06   11.66
  -2   7 -12   30.62    7.35
   2  -7  12   27.50    5.74
  -2   7 -12   30.09    7.89
  -2   7 -12   15.36    6.01
  -2   6  11    9.21    3.21
  -2   6  10  140.87    8.75
  -2   6  10  184.35    8.81
  -2   6   9   10.91    3.48
  -2   6   9    9.41    3.50
  -2   6   8    6.38    2.73
  -2   6   8    4.17    6.04
  -2   6   8    6.61    3.04
  -2   6   7  119.96   12.67
  -2   6   7   88.03    6.69
  -2   6   7   99.72   11.24
  -2   6   7   93.74   15.24
  -2   6   6   -2.71    2.80
  -2   6   6    6.40    6.52
  -2   6   6   11.14   10.87
  -2   6   6    0.30    6.15
  -2   6   6   -1.17    2.91
  -2   6   5   21.32    7.64
  -2   6   5   12.03   10.33
  -2   6   5    8.62    6.17
  -2   6   5   13.17    3.07
  -2   6   5    9.54    3.53
  -2   6   4   73.83   10.83
  -2   6   4   82.84    6.54
  -2   6   4   77.75    5.24
  -2   6   4   89.86   10.91
  -2   6   4   91.30   16.65
  -2   6   3   -0.17    7.13
  -2   6   3    2.29    2.09
  -2   6   3   14.04   11.73
  -2   6   3    0.57    5.94
  -2   6   3    2.15    2.91
  -2   6   2    3.85   11.34
  -2   6   2    7.33    5.96
  -2   6   2    5.29    2.98
  -2   6   2    6.39    3.41
   2  -6  -2    6.92    2.17
  -2   6   1   65.83    6.22
  -2   6   1   67.20    6.53
  -2   6   1   62.41    9.83
   2  -6  -1   61.97    4.38
  -2   6   0   31.49   12.20
   2  -6   0   29.09    3.18
  -2   6   0   34.81    5.50
  -2   6   0   22.98    5.80
  -2   6   0   33.76    5.78
  -2   6  -1  535.48   30.19
  -2   6  -1  534.16   18.31
  -2   6  -1  514.08   24.24
   2  -6   1  518.54   11.37
  -2   6  -1  532.83   22.02
   2  -6   1  544.41   15.32
  -2   6  -1  527.18   17.83
   2  -6   2  327.56   12.79
  -2   6  -2  332.92   24.98
  -2   6  -2  305.81   14.90
   2  -6   2  317.59    9.40
  -2   6  -2  332.79   15.18
  -2   6  -2  316.97   18.35
   2  -6   3  229.50    8.20
  -2   6  -3  202.97   19.43
   2  -6   3  204.91   10.85
  -2   6  -3  222.45   13.28
  -2   6  -3  218.33   13.30
  -2   6  -3  201.73   15.83
   2  -6   4   74.22    7.32
   2  -6   4   61.89    4.79
  -2   6  -4   65.02    8.62
  -2   6  -4   72.45   12.87
  -2   6  -4   71.85   11.09
  -2   6  -4   56.07    8.26
   2  -6   5   40.69    6.54
   2  -6   5   39.05    4.10
  -2   6  -5   38.28    9.83
  -2   6  -5   37.92    7.88
  -2   6  -5   41.63    7.78
   2  -6   5   28.08    7.04
  -2   6  -6   25.54    7.65
   2  -6   6   27.23    3.59
   2  -6   6   35.65    6.59
   2  -6   6   26.78    7.32
  -2   6  -6   32.46    7.57
  -2   6  -7   -3.39    6.46
   2  -6   7   -0.69    2.30
   2  -6   7    5.17    5.50
  -2   6  -7    3.67    6.16
  -2   6  -7    7.48    7.68
   2  -6   8    0.69    2.44
  -2   6  -8   17.74    8.19
  -2   6  -8    5.48    7.95
  -2   6  -8    5.27    7.30
   2  -6   8   -0.16    4.93
   2  -6   9   32.37    4.54
   2  -6   9   63.48    8.97
  -2   6  -9   53.16   11.13
  -2   6 -10   34.26    8.92
   2  -6  10   29.16    6.51
   2  -6  10   18.03    3.76
   2  -6  11   34.75    6.64
  -2   6 -11   37.02    8.76
  -2   6 -11   45.91   10.44
  -2   6 -11   49.89   10.42
  -2   6 -12  100.01   12.25
  -2   6 -12   99.80   12.52
   2  -6  12   98.01    9.37
  -2   6 -13   11.21    5.82
  -2   6 -13   11.05    6.05
  -2   5  13   20.67    3.96
  -2   5  12   32.65    5.12
  -2   5  12   35.39    4.57
  -2   5  11    9.66    3.58
  -2   5  11    5.27    3.73
  -2   5  10    6.39    2.97
  -2   5  10    2.53    3.05
  -2   5   9  133.00    7.37
  -2   5   9  122.41    7.63
  -2   5   8  419.23   12.98
  -2   5   8  432.27   22.02
  -2   5   8  443.35   12.12
  -2   5   7   61.69    6.05
  -2   5   7   64.77    5.39
  -2   5   7   69.12    4.79
  -2   5   7   55.57   11.95
  -2   5   7   54.42    9.03
  -2   5   7   52.22    8.19
  -2   5   6  128.31   11.65
  -2   5   6  138.63    6.72
  -2   5   6  121.22    7.62
  -2   5   6  125.62   11.50
  -2   5   6  117.80   16.78
  -2   5   6  128.39    5.92
  -2   5   5  649.63   24.13
  -2   5   5  638.79   15.92
  -2   5   5  600.53   32.94
  -2   5   5  668.69   13.96
  -2   5   5  664.06   23.92
  -2   5   5  634.72   11.50
  -2   5   4   -4.05    9.54
  -2   5   4    2.33    2.88
  -2   5   4    4.40    2.27
  -2   5   4    6.04    6.54
  -2   5   4   -3.03    5.38
  -2   5   3    3.12    2.09
  -2   5   3   12.35    6.96
  -2   5   3   12.68   10.29
  -2   5   3    5.15    5.26
   2  -5  -3    7.66    4.47
  -2   5   3    4.05    2.45
   2  -5  -2   96.37   12.30
  -2   5   2   78.20    5.26
  -2   5   2   99.15    6.37
  -2   5   2  110.00   10.15
  -2   5   2  101.41    6.29
  -2   5   2  103.63   15.31
   2  -5  -1  365.44    8.93
  -2   5   1  385.64   12.33
  -2   5   1  368.53   15.35
  -2   5   1  381.25   12.57
   2  -5  -1  362.10   23.28
  -2   5   1  374.66   27.66
   2  -5   0   64.22    3.82
  -2   5   0   60.33    6.00
  -2   5   0   58.84   12.22
  -2   5   0   67.22    6.33
   2  -5   0   57.02    4.94
  -2   5   0   70.06    8.69
  -2   5   0   64.19   11.67
   2  -5   0   68.17   10.42
   2  -5   1  120.72    7.35
  -2   5  -1  134.95   15.62
   2  -5   1  133.53    5.31
  -2   5  -1  141.78    9.16
  -2   5  -1  135.09    9.10
  -2   5  -1  125.18   11.40
  -2   5  -1  121.19   10.79
  -2   5  -1  148.53   17.77
   2  -5   1  127.53   14.40
   2  -5   2 1361.71   17.47
  -2   5  -2 1430.45   44.25
  -2   5  -2 1378.85   27.94
   2  -5   2 1362.30   24.19
  -2   5  -2 1412.00   51.66
  -2   5  -2 1396.12   28.50
  -2   5  -2 1415.09   35.21
   2  -5   2 1374.14   47.83
  -2   5  -3  405.67   23.80
   2  -5   3  417.68   14.30
  -2   5  -3  412.21   16.91
   2  -5   3  403.79   10.22
  -2   5  -3  409.81   20.01
  -2   5  -3  401.77   16.44
   2  -5   3  369.15   26.36
  -2   5  -3  386.50   28.36
   2  -5   4   50.85    6.00
  -2   5  -4   45.58   11.25
   2  -5   4   53.46    4.22
  -2   5  -4   49.27    7.76
  -2   5  -4   34.35    9.73
  -2   5  -4   59.52    8.22
  -2   5  -4   54.46    9.52
  -2   5  -5  531.19   21.10
   2  -5   5  514.67   12.05
  -2   5  -5  513.94   21.33
   2  -5   5  525.56   17.92
  -2   5  -6  126.87   12.22
  -2   5  -6  141.80   12.67
  -2   5  -6  131.87   13.89
   2  -5   6  130.59   11.19
   2  -5   6  127.99    6.50
   2  -5   7   26.32    3.72
  -2   5  -7   34.04    8.52
  -2   5  -7   27.80    8.90
  -2   5  -7   34.64    8.90
   2  -5   7   23.66    6.13
   2  -5   8   -4.63    2.77
   2  -5   8    1.12    4.80
  -2   5  -8    9.23    7.19
   2  -5   8    3.11    4.77
   2  -5   9   40.76    4.68
   2  -5   9   42.74    7.61
  -2   5  -9   47.10   10.36
   2  -5  10   60.96    8.00
  -2   5 -10   62.04   11.35
   2  -5  10   43.54    4.97
  -2   5 -10   52.74   10.42
  -2   5 -11   35.38    9.40
   2  -5  11   12.28    3.68
   2  -5  11   21.89    5.84
  -2   5 -11   28.24    8.39
  -2   5 -11   10.51    6.45
   2  -5  12    6.82    4.31
   2  -5  12    6.66    3.16
  -2   5 -12   13.46    7.89
  -2   5 -12    6.54    6.31
  -2   5 -13   13.60    6.19
   2  -5  13    6.01    3.61
  -2   5 -13    6.31    6.34
   2  -5  13    2.56    2.25
  -2   4  14   20.35    4.18
  -2   4  13   14.48    4.20
  -2   4  13   15.31    3.71
  -2   4  12   55.73    5.50
  -2   4  12   49.73    5.84
  -2   4  11  279.75   12.11
  -2   4  11  312.95   11.63
  -2   4  10    5.10    2.45
  -2   4  10    5.58    3.80
  -2   4  10    1.94    3.00
  -2   4   9  159.84    7.83
  -2   4   9  129.62    6.50
  -2   4   9  150.57    8.51
  -2   4   9  146.32   12.70
  -2   4   8    7.36    2.66
  -2   4   8    6.02    2.26
  -2   4   8    9.19    5.59
  -2   4   8    1.34    2.67
  -2   4   7  164.27    6.36
  -2   4   7  202.01    7.62
  -2   4   7  190.55    9.16
  -2   4   7  204.42   13.64
  -2   4   7  173.04   16.76
  -2   4   7  201.98    8.48
  -2   4   7  195.80   13.94
   2  -4  -6  987.59   47.38
  -2   4   6 1153.43   16.25
  -2   4   6 1146.53   27.89
  -2   4   6 1213.46   18.04
  -2   4   6 1132.23   20.14
  -2   4   6 1034.11   38.23
  -2   4   6 1202.21   30.21
  -2   4   6 1200.33   31.22
  -2   4   5 1074.74   39.04
  -2   4   5 1168.79   16.98
  -2   4   5 1078.34   27.01
  -2   4   5 1153.97   14.76
  -2   4   5 1140.93   19.18
  -2   4   5 1172.19   28.12
   2  -4  -5 1064.75   49.74
  -2   4   5 1157.48   29.07
   2  -4  -4   52.00    9.44
  -2   4   4   59.69    7.42
  -2   4   4   57.51    7.84
  -2   4   4   61.27   12.42
  -2   4   4   59.71    3.34
  -2   4   4   58.20    4.68
  -2   4   4   61.74    3.99
   2  -4  -4   65.33   11.79
  -2   4   4   62.77    8.18
   2  -4  -3   13.08    5.24
  -2   4   3   18.77    6.23
  -2   4   3   26.63   10.84
  -2   4   3   16.16    2.52
  -2   4   3   12.70    5.11
  -2   4   3   16.83    3.15
  -2   4   2  720.69   30.59
  -2   4   2  675.60   20.17
  -2   4   2  638.83   11.84
  -2   4   2  681.13   13.94
  -2   4   2  678.06   13.08
   2  -4  -2  741.64   31.41
  -2   4   2  709.44   21.50
  -2   4   1  917.86   16.60
  -2   4   1  939.82   22.79
  -2   4   1  892.34   17.28
  -2   4   1  974.78   39.61
   2  -4  -1  943.52   33.90
  -2   4   0  134.82   14.22
  -2   4   0  123.56    7.22
  -2   4   0  126.97    7.52
   2  -4   0  113.54    4.61
   2  -4   0  133.92   13.38
  -2   4   0  117.67    9.49
  -2   4   0  116.76    9.72
  -2   4   0  137.05   14.63
  -2   4  -1  256.27   13.57
  -2   4  -1  294.09   19.58
  -2   4  -1  268.67   11.25
  -2   4  -1  260.62   11.10
   2  -4   1  291.98    9.68
  -2   4  -1  286.14   14.42
   2  -4   1  262.20    6.79
  -2   4  -1  301.79   21.85
   2  -4   1  284.88   19.19
  -2   4  -2  162.72   14.99
  -2   4  -2  136.96    9.38
  -2   4  -2  142.94   11.52
  -2   4  -2  123.78   10.17
  -2   4  -2  144.19    9.01
   2  -4   2  128.59    5.22
   2  -4   2  145.75    7.79
  -2   4  -2  145.72   15.71
   2  -4   2  145.22   14.98
  -2   4  -3  178.24   15.14
  -2   4  -3  178.02   11.09
  -2   4  -3  168.42   10.64
   2  -4   3  165.71    8.87
  -2   4  -3  175.77   13.00
   2  -4   3  157.41    6.26
  -2   4  -3  168.10   18.16
   2  -4   3  166.30   17.05
   2  -4   4  300.16   23.81
   2  -4   4  334.55    9.21
  -2   4  -4  341.13   27.23
  -2   4  -4  355.20   16.17
  -2   4  -4  361.38   16.36
  -2   4  -5  550.23   21.35
  -2   4  -5  550.21   21.22
  -2   4  -5  491.65   35.13
  -2   4  -5  549.98   23.89
   2  -4   5  567.85   12.39
   2  -4   6   55.23    6.94
   2  -4   6   47.00    4.32
  -2   4  -6   52.50    8.83
  -2   4  -6   37.04    7.80
  -2   4  -6   52.76    9.87
   2  -4   6   47.34    7.34
   2  -4   7  858.83   22.52
   2  -4   7  717.46   22.77
  -2   4  -7  810.84   29.02
   2  -4   7  770.47   16.26
  -2   4  -7  780.31   30.96
   2  -4   8  426.36   17.35
   2  -4   8  428.24   12.56
  -2   4  -8  446.72   24.10
  -2   4  -9   19.22    8.63
   2  -4   9    7.37    5.15
   2  -4   9   10.06    3.26
  -2   4  -9   19.20    7.34
   2  -4   9    6.27    2.21
  -2   4 -10  175.13   16.80
   2  -4  10  155.48   11.24
  -2   4 -10  129.75   13.78
   2  -4  10  111.03    7.52
  -2   4 -11   40.16   10.41
   2  -4  11   19.73    4.40
   2  -4  11   22.71    5.70
  -2   4 -11   30.84    9.90
  -2   4 -12   29.55    8.61
   2  -4  12   29.46    4.62
   2  -4  12   34.84    6.10
  -2   4 -12   35.19   10.99
  -2   4 -13    5.71    6.30
   2  -4  13    0.30    2.38
  -2   4 -13   12.94    7.46
  -2   3  14   56.51    6.14
   2  -3 -14   40.69    5.90
  -2   3  13   36.56    4.94
  -2   3  13   40.34    5.68
  -2   3  12   83.19    6.69
  -2   3  12   64.90    5.50
  -2   3  12   90.31    7.76
  -2   3  11   51.45    4.76
  -2   3  11   52.82    6.32
  -2   3  11   57.75    5.78
  -2   3  10  173.19    9.57
  -2   3  10  179.39    8.65
  -2   3  10  164.31   13.80
  -2   3  10  156.94    7.44
  -2   3   9    6.47    3.08
  -2   3   9    5.32    2.31
  -2   3   9   11.92    6.15
  -2   3   9    5.08    2.62
  -2   3   8  186.25    8.33
  -2   3   8  180.70   13.38
  -2   3   8  172.55    6.90
  -2   3   8  184.21    7.60
  -2   3   7    2.74    1.77
  -2   3   7    6.06    4.68
  -2   3   7    3.44    2.42
  -2   3   7    3.08    2.73
  -2   3   7    1.12    2.11
  -2   3   7    5.25    5.66
   2  -3  -6  680.53   36.98
  -2   3   6  722.71   28.54
  -2   3   6  796.67   22.85
  -2   3   6  770.46   11.70
  -2   3   6  819.90   14.40
  -2   3   6  786.29   15.61
  -2   3   6  820.61   23.21
  -2   3   6  812.03   12.98
  -2   3   5   26.31    5.65
   2  -3  -5   10.78   13.02
   2  -3  -5   18.52    7.34
   2  -3  -5   20.89    6.55
  -2   3   5   23.93    2.67
  -2   3   5   19.40    2.75
  -2   3   5   28.40    5.44
  -2   3   5   18.95    2.22
  -2   3   5   21.41    9.15
  -2   3   5   33.85    5.96
  -2   3   5   20.12    2.89
  -2   3   4   48.02    6.75
   2  -3  -4   45.37    8.59
  -2   3   4   42.91    2.41
  -2   3   4   48.18    6.24
   2  -3  -4   38.50    9.25
  -2   3   4   42.89    3.81
  -2   3   4   43.95    2.89
  -2   3   4   35.52    6.26
  -2   3   4   31.33    9.43
  -2   3   4   44.11    3.29
  -2   3   3  565.59   25.35
  -2   3   3  593.87    9.77
  -2   3   3  580.97   16.82
  -2   3   3  564.39    7.98
  -2   3   3  579.99   11.11
  -2   3   3  592.65   17.73
  -2   3   2  221.76   16.22
  -2   3   2  215.78    6.79
  -2   3   2  220.79    5.98
  -2   3   2  217.42   18.77
   2  -3  -2  239.06   16.86
  -2   3   2  225.39   11.24
  -2   3   1   31.84    7.85
  -2   3   1   39.24    6.60
  -2   3   1   28.99    2.86
   2  -3  -1   39.28    7.15
  -2   3   1   41.46    5.59
  -2   3   1   35.63    3.62
  -2   3   1   45.60    6.42
  -2   3   0  512.14   22.10
  -2   3   0  482.74   12.18
  -2   3   0  482.82   14.67
  -2   3   0  488.96   12.17
  -2   3   0  492.06   15.36
  -2   3   0  529.04   26.22
   2  -3   0  511.79   23.39
  -2   3  -1 1089.97   31.01
  -2   3  -1 1036.28   19.79
  -2   3  -1 1163.19   38.61
  -2   3  -1  965.66   21.56
   2  -3   1 1066.98   34.62
  -2   3  -1  983.60   23.52
  -2   3  -1 1025.98   19.54
  -2   3  -2   99.39    8.16
  -2   3  -2  125.63   12.13
  -2   3  -2  117.77    8.23
  -2   3  -2  114.56    8.33
   2  -3   2  111.24    4.73
  -2   3  -2  111.26    9.13
  -2   3  -2  141.13   15.24
   2  -3   2  125.54   13.12
   2  -3   3   68.61    4.18
  -2   3  -3   69.06    7.56
  -2   3  -3   71.43    7.68
  -2   3  -3   75.71   10.20
  -2   3  -3   78.98   12.17
   2  -3   3   59.28   10.11
   2  -3   4   59.95   10.72
   2  -3   4   60.89    4.40
  -2   3  -4   69.20    8.24
   2  -3   4   64.91   28.47
  -2   3  -4   71.55    8.84
  -2   3  -4   66.96    8.73
   2  -3   4   57.28    2.86
  -2   3  -4   61.15   12.42
  -2   3  -4   62.28    9.21
   2  -3   5   46.55   28.54
  -2   3  -5   67.48    9.39
   2  -3   5   63.28    6.31
   2  -3   5   61.87    4.51
  -2   3  -5   67.77    9.13
   2  -3   5   57.04    3.22
   2  -3   5   63.20    6.69
  -2   3  -5   50.65    8.17
  -2   3  -5   67.96   13.72
   2  -3   6  574.98   12.78
   2  -3   6  571.95   17.40
   2  -3   6  531.95   10.16
  -2   3  -6  522.65   22.63
  -2   3  -6  556.89   24.24
   2  -3   6  562.36   17.86
   2  -3   7   58.67    4.88
  -2   3  -7   59.57   10.88
   2  -3   7   55.62    3.91
   2  -3   7   61.85    6.83
  -2   3  -7   60.06   10.38
   2  -3   8  147.18   10.07
   2  -3   8  148.26    7.55
   2  -3   8  136.53    6.27
  -2   3  -8  126.13   13.47
  -2   3  -9  327.66   19.92
   2  -3   9  352.16   15.28
   2  -3   9  313.62    9.92
  -2   3  -9  369.16   22.42
   2  -3   9  325.97   11.76
  -2   3 -10   31.89   10.99
   2  -3  10    9.86    2.95
  -2   3 -10   16.01    9.38
   2  -3  10   18.36    5.01
   2  -3  10   12.05    3.48
   2  -3  11    3.30    2.60
  -2   3 -11    6.33    7.42
   2  -3  11    2.48    3.78
  -2   3 -11   12.87    8.89
   2  -3  11    4.79    3.32
   2  -3  12    7.49    2.85
  -2   3 -12   -4.21    7.91
  -2   3 -12    0.08    6.69
   2  -3  12    7.00    3.20
   2  -3  13   -2.48    2.73
  -2   3 -13   -7.01    6.54
  -2   3 -13    6.39    8.27
  -2   2  15    2.35    2.78
   2  -2 -14   47.99    6.63
  -2   2  14   61.88    6.40
  -2   2  13   38.66    5.66
  -2   2  13   42.82    5.38
  -2   2  12   17.70    3.59
  -2   2  12   16.11    4.58
  -2   2  12   20.37    4.09
  -2   2  11   32.89    5.14
  -2   2  11   33.91    4.37
  -2   2  11   42.30    5.21
  -2   2  10   18.53    4.39
  -2   2  10   20.16    3.98
  -2   2  10    6.77    5.34
  -2   2  10   17.45    3.27
  -2   2   9  132.39    6.83
  -2   2   9  124.48    7.45
  -2   2   9  125.41    6.43
  -2   2   9  129.72   11.30
  -2   2   8  160.93    7.45
  -2   2   8  156.87   11.73
  -2   2   8  160.04    6.98
  -2   2   8  151.76    6.37
  -2   2   8  162.60   11.31
  -2   2   7 1164.12   15.59
  -2   2   7 1165.21   27.80
  -2   2   7 1166.02   17.70
  -2   2   7 1157.49   15.84
  -2   2   7 1145.80   18.97
  -2   2   7 1144.34   27.33
  -2   2   6   32.82    5.94
  -2   2   6   32.91    3.09
   2  -2  -6   30.04    8.54
  -2   2   6   29.04    2.84
  -2   2   6   30.39    6.15
  -2   2   6   27.99    7.19
   2  -2  -6   19.14    8.44
  -2   2   6   28.07    3.39
  -2   2   6   26.98    3.25
   2  -2  -5  137.00   14.40
  -2   2   5  126.18   12.09
  -2   2   5  139.69    5.67
  -2   2   5  139.01    5.67
   2  -2  -5  157.35   19.39
  -2   2   5  153.71    5.08
  -2   2   5  148.33    4.81
  -2   2   5  149.72    9.31
  -2   2   5  154.01    9.33
  -2   2   4  329.47   12.60
  -2   2   4  313.29   17.16
   2  -2  -4  282.73   33.69
  -2   2   4  311.22    6.68
  -2   2   4  327.94    6.01
   2  -2  -4  333.40   24.67
  -2   2   4  319.53    7.47
  -2   2   4  349.50   12.70
  -2   2   3   52.14    3.12
  -2   2   3   51.53    9.34
  -2   2   3   62.16    6.16
   2  -2  -3   59.16   19.08
  -2   2   3   52.81    2.63
   2  -2  -3   58.48    9.35
  -2   2   3   51.68    5.88
  -2   2   2  129.77   11.98
  -2   2   2  113.82    4.16
   2  -2  -2  131.31   26.96
   2  -2  -2  130.81   12.61
  -2   2   2  122.13   13.68
  -2   2   2  118.37    8.11
   2  -2  -1  475.09   51.69
  -2   2   1  500.38   13.12
  -2   2   1  481.80   23.45
   2  -2  -1  504.00   21.75
  -2   2   1  462.10    8.30
  -2   2   0  254.05    9.62
  -2   2   0  288.76   14.92
   2  -2   0  246.40    5.61
  -2   2   0  257.64    9.87
   2  -2   0  263.18   15.55
  -2   2   0  274.44   16.92
  -2   2   0  260.51   10.92
   2  -2   1    8.94    4.39
   2  -2   1   12.26    2.09
  -2   2  -1    5.91    3.91
   2  -2   1   12.39   17.36
  -2   2  -1   11.11    6.84
  -2   2  -1   14.21    3.92
  -2   2  -1   16.47    4.36
  -2   2  -1   10.77    4.52
  -2   2  -1   15.98    5.16
   2  -2   2  636.62   10.26
  -2   2  -2  735.96   22.88
  -2   2  -2  690.17   17.52
  -2   2  -2  705.36   17.43
   2  -2   2  663.85   66.18
  -2   2  -2  766.48   30.97
   2  -2   2  693.36   28.01
  -2   2  -3  821.96   24.03
   2  -2   3  793.04   75.72
   2  -2   3  751.07   11.97
  -2   2  -3  751.07   20.24
  -2   2  -3  762.92   20.90
  -2   2  -3  781.29   20.30
  -2   2  -3  824.62   36.06
   2  -2   3  741.22   32.30
   2  -2   4   16.64   17.78
  -2   2  -4   14.03    5.79
   2  -2   4    8.69    2.53
   2  -2   4    6.44    1.35
   2  -2   4    7.84    3.44
  -2   2  -4    9.85    6.10
  -2   2  -4    9.25    6.31
   2  -2   4    8.56    1.51
   2  -2   4   10.25    5.65
  -2   2  -4    4.03    5.28
  -2   2  -4    7.88    5.89
   2  -2   5   28.66   19.72
  -2   2  -5   29.59    9.21
   2  -2   5   30.90    2.60
   2  -2   5   36.12    3.75
   2  -2   5   32.30    2.57
  -2   2  -5   46.99    8.02
  -2   2  -5   31.30    8.58
   2  -2   5   33.85    4.90
  -2   2  -5   39.29    7.81
   2  -2   6   90.51    4.46
  -2   2  -6   94.24   10.35
  -2   2  -6   79.01   10.72
   2  -2   6   87.79    6.97
   2  -2   6   90.11    4.04
   2  -2   6   92.71    5.50
   2  -2   7  150.74    9.21
   2  -2   7  151.29    5.65
   2  -2   7  147.38    6.10
   2  -2   7  159.97    7.56
  -2   2  -7  146.32   13.12
   2  -2   8  125.27    7.28
   2  -2   8  123.49    8.60
   2  -2   8  129.23    5.83
   2  -2   8  121.74    6.15
  -2   2  -8  123.97   12.17
  -2   2  -8  124.87   13.67
  -2   2  -9   99.09   13.34
   2  -2   9   93.67    8.10
   2  -2   9   87.19    5.34
   2  -2   9   91.47    5.75
   2  -2   9   94.72    6.76
   2  -2  10  230.96   10.33
   2  -2  10  204.65   11.38
   2  -2  10  223.86    9.13
  -2   2 -10  246.39   20.31
  -2   2 -10  255.75   21.15
  -2   2 -11  221.31   19.30
   2  -2  11  190.03   10.03
   2  -2  11  174.60    8.50
  -2   2 -11  211.12   19.90
  -2   2 -12    2.31    7.17
   2  -2  12    8.17    3.59
  -2   2 -12   10.22    8.00
   2  -2  12    3.92    2.67
  -2   2 -13   -2.04    6.46
   2  -2  13   -0.45    2.55
  -2   2 -13   11.25    7.88
   2  -2  13    2.96    2.35
   2  -1 -15   32.66    5.74
   2  -1 -14   33.27    6.08
  -2   1  12    0.65    2.76
  -2   1  11   62.46    5.45
  -2   1  11   54.28    8.69
  -2   1  10   48.35    4.60
  -2   1  10   46.09    5.20
  -2   1  10   43.34    7.68
  -2   1   9   23.67    5.77
  -2   1   9   29.77    3.96
  -2   1   9   23.92    3.48
  -2   1   9   28.43    6.70
  -2   1   8  488.08   18.34
  -2   1   8  477.15   18.79
   2  -1  -8  430.73   19.16
  -2   1   8  478.28   10.95
  -2   1   8  479.27   11.25
  -2   1   7   35.75    6.57
  -2   1   7   27.67    6.14
   2  -1  -7   28.56    8.77
  -2   1   7   39.48    3.71
  -2   1   7   33.36    3.29
   2  -1  -7   31.54    5.89
   2  -1  -6  694.23   33.68
  -2   1   6  768.44   11.70
  -2   1   6  760.37   11.59
  -2   1   6  776.44   20.05
   2  -1  -6  705.50   44.51
  -2   1   6  767.78   19.85
  -2   1   5  157.55   11.44
   2  -1  -5  159.75   14.56
   2  -1  -5  175.63   20.23
  -2   1   5  161.63    5.35
  -2   1   5  167.28    9.55
  -2   1   5  171.96    5.10
  -2   1   5  171.77    9.22
  -2   1   4  794.76   22.28
   2  -1  -4  810.37   29.72
  -2   1   4  834.40   10.38
  -2   1   4  847.87    9.59
  -2   1   4  840.55   17.77
   2  -1  -4  737.32   45.35
   2  -1  -4  896.78   39.29
  -2   1   4  823.81   18.01
  -2   1   3   85.85    3.18
   2  -1  -3   72.63   18.10
  -2   1   3   90.02    6.36
   2  -1  -2  989.96   60.83
  -2   1   2 1031.89   33.81
  -2   1   2 1096.72   17.19
   2  -1  -1  251.94   34.12
  -2   1   1  239.86   14.98
  -2   1  -1  357.48   14.46
   2  -1   1  376.60   44.10
  -2   1  -2   45.89    5.97
  -2   1  -2   59.77    8.01
  -2   1  -2   48.81    6.60
   2  -1   2   63.99   21.15
  -2   1  -2   42.97    5.64
   2  -1   2   51.73    2.37
  -2   1  -3  116.59   10.01
   2  -1   3  100.01    3.59
  -2   1  -3  105.27    8.58
   2  -1   3  111.96   27.19
  -2   1  -3  108.42    8.36
  -2   1  -3  102.54    8.06
   2  -1   3   97.36   12.07
   2  -1   4  664.48   32.12
  -2   1  -4  773.38   23.02
   2  -1   4  792.31   66.32
   2  -1   4  752.22   10.31
  -2   1  -4  730.66   21.44
  -2   1  -4  758.85   20.79
  -2   1  -4  737.03   21.00
  -2   1  -5   40.09   10.40
   2  -1   5   44.21   10.20
   2  -1   5   41.56    3.00
   2  -1   5   44.30    4.71
   2  -1   5   37.17   18.59
  -2   1  -5   32.26    7.61
  -2   1  -5   39.40    6.51
   2  -1   6  865.47   12.63
  -2   1  -6  833.44   27.61
  -2   1  -6  818.50   25.20
   2  -1   6  842.29   13.12
  -2   1  -7 3357.15   55.07
   2  -1   7 3277.79   27.85
   2  -1   7 3104.07   37.09
   2  -1   7 3175.91   26.57
  -2   1  -7 3095.28   50.95
  -2   1  -8  353.41   21.12
   2  -1   8  308.06   12.41
   2  -1   8  347.69   10.00
   2  -1   8  323.82    9.47
   2  -1   9   22.93    3.74
   2  -1   9   21.99    3.40
  -2   1  -9   22.33    9.05
   2  -1  10    1.67    2.35
  -2   1 -10   16.37   11.81
  -2   1 -10    7.57    8.83
   2  -1  10   -0.50    2.63
  -2   1 -11  192.09   20.03
   2  -1  11  167.65    7.97
   2  -1  11  159.08    8.40
  -2   1 -11  179.70   18.58
   2  -1  12    9.45    3.54
  -2   1 -12   17.94    8.26
  -2   1 -12    4.77    9.02
   2  -1  13   41.03    4.36
  -2   1 -13   42.68    9.31
  -2   1 -13   39.42   11.92
   2   0 -15  114.40    9.53
  -2   0  15  135.54    8.83
  -2   0  14   81.84    7.12
   2   0 -14   73.15    8.45
  -2   0  13    7.28    3.98
   2   0 -13   10.64    5.53
  -2   0  12  262.82   11.57
  -2   0  11   48.85    5.51
  -2   0  11   38.59    8.05
  -2   0  11   49.04    4.81
  -2   0  10   20.14    6.23
  -2   0  10   19.17    3.34
  -2   0  10   17.51    3.62
  -2   0  10    9.95    6.03
  -2   0   9   17.12    5.66
  -2   0   9    9.07    5.14
  -2   0   9   16.34    3.21
  -2   0   9   15.91    2.85
   2   0  -9   14.42    6.72
  -2   0   8    6.27    2.66
  -2   0   8   10.47    4.97
  -2   0   8    6.05    2.16
   2   0  -8    7.45    5.78
  -2   0   8    2.02    4.42
  -2   0   7  114.92    5.11
  -2   0   7  124.71    9.29
  -2   0   7  113.23    5.61
  -2   0   6    5.64    3.96
  -2   0   6    3.18    1.74
  -2   0   6    6.32    2.26
  -2   0   6    6.06    1.95
   2   0  -6    2.82    4.36
  -2   0   5   37.68    5.35
  -2   0   5   34.95    2.90
   2   0  -5   42.53   10.62
  -2   0   5   38.94    2.95
  -2   0   5   38.98    2.84
   2   0  -5   38.89    7.54
   2   0  -4 2001.34   45.10
  -2   0   4 2051.32   16.70
  -2   0   4 2144.03   27.32
   2   0  -4 2102.99   59.76
  -2   0   4 2029.04   16.08
   2   0  -3  808.97   10.95
   2   0  -3  797.99   31.67
  -2   0   3  754.08   46.80
  -2   0   3  798.85    9.21
  -2   0   2  936.07   52.70
  -2   0   2  915.44   30.90
   2   0  -2  982.43   30.19
   2   0  -1 1721.88   34.72
  -2   0   1 1785.07   76.03
  -2   0   1 1734.86   37.57
   2   0   0 9999.00  180.57
  -2   0   0 9902.86   85.33
   2   0   0 9712.23   80.96
  -2   0  -1   80.32    8.62
   2   0   1   68.96   19.39
  -2   0  -1   44.91   18.53
  -2   0  -1   65.78    5.25
  -2   0  -1   69.74    8.34
   2   0   1   65.60    7.78
  -2   0  -2   57.92    9.64
   2   0   2   61.63   19.83
   2   0   2   61.39    3.53
  -2   0  -2   51.85    5.46
  -2   0  -2   47.86   19.98
  -2   0  -2   46.46    7.18
   2   0   2   47.76    3.95
   2   0   2   53.96    3.90
   2   0   2   56.68    2.73
   2   0   2   62.46    8.91
   2   0   3   24.22    2.80
  -2   0  -3   20.20    6.74
   2   0   3   19.94    5.90
  -2   0  -3   20.49    6.55
  -2   0  -3   19.43    4.44
   2   0   3   22.88    3.44
   2   0   3   23.73    2.16
  -2   0  -4   10.80    5.64
   2   0   4   10.34    2.33
  -2   0  -4   12.04    5.94
  -2   0  -4   10.96    4.47
   2   0   4    6.73    5.10
   2   0   4    8.41    1.86
   2   0   5  480.99   31.13
   2   0   5  555.41   10.06
   2   0   5  562.64   11.89
  -2   0  -5  498.67   20.34
   2   0   5  498.60   13.01
  -2   0  -5  484.83   33.28
  -2   0  -5  549.09   17.78
   2   0   6  197.41    7.86
   2   0   6  212.80    6.87
  -2   0  -6  209.53   14.35
   2   0   6  192.24    8.71
  -2   0  -6  193.74   12.01
  -2   0  -7 2140.91   45.76
   2   0   7 2177.52   23.03
   2   0   7 2119.23   22.85
   2   0   7 2061.16   25.97
   2   0   8    7.32    2.49
  -2   0  -8    9.68    7.20
   2   0   8    8.11    3.07
   2   0   8    8.97    2.72
   2   0   9   40.48    4.38
   2   0   9   40.75    4.59
  -2   0  -9   48.96   10.93
   2   0   9   41.69    5.30
  -2   0  -9   48.74   13.08
   2   0  10  863.59   20.36
   2   0  10  842.05   17.83
   2   0  10  848.65   17.28
  -2   0 -10  920.39   38.97
  -2   0 -10  867.38   36.03
  -2   0 -11   41.70   11.03
   2   0  11   42.37    5.65
   2   0  11   42.09    4.76
  -2   0 -11   54.54   13.94
   2   0  11   44.04    4.99
  -2   0 -12   11.91    8.12
   2   0  12   11.86    3.31
   2   0  12   10.30    3.20
   2   0  12    9.70    3.67
  -2   0 -12    4.59    9.64
  -2   0 -13   18.72    7.30
   2   0  13   30.85    3.83
  -2   0 -13   14.46    9.80
   2   0  13   28.57    4.42
   2   0  13   25.59    3.83
  -2  -1  15    2.12    3.03
  -2  -1  14   71.87    6.63
  -2  -1  13    1.76    3.21
  -2  -1  12  298.89   12.08
  -2  -1  12  248.27   17.34
  -2  -1  11   20.51    6.71
  -2  -1  11   23.25    3.93
  -2  -1  11   20.90    7.25
  -2  -1  10    2.88    5.14
  -2  -1  10   11.38    4.08
  -2  -1  10   10.99    3.31
   2   1 -10   12.74    6.90
  -2  -1  10    9.66    3.08
  -2  -1   9  226.61   10.54
  -2  -1   9  220.88    8.40
   2   1  -9  199.75   13.60
  -2  -1   9  224.26    8.83
  -2  -1   9  231.98   13.81
  -2  -1   8  263.86    8.19
  -2  -1   8  268.46   10.67
   2   1  -8  244.02   14.18
  -2  -1   8  253.45    8.67
  -2  -1   8  266.19    8.19
  -2  -1   8  276.03   14.18
   2   1  -7   66.92   11.26
   2   1  -7   73.96    7.38
  -2  -1   7   79.27    6.02
  -2  -1   7   77.19    4.69
   2   1  -7   65.65    7.81
  -2  -1   7   82.32    4.46
   2   1  -7   77.37    6.02
  -2  -1   7   80.54    8.37
  -2  -1   6   25.76    5.57
  -2  -1   6   22.35   10.07
   2   1  -6   31.76    8.07
  -2  -1   6   21.56    3.66
   2   1  -6   19.64    4.15
  -2  -1   6   27.81    2.78
  -2  -1   6   24.30    2.88
   2   1  -6   19.54    3.81
   2   1  -5   46.68    7.93
  -2  -1   5   44.76    3.10
  -2  -1   5   33.21   14.33
  -2  -1   5   51.03    5.85
  -2  -1   5   45.88    4.20
   2   1  -5   43.82    4.31
   2   1  -4   98.17    9.97
  -2  -1   4  104.98    3.82
  -2  -1   4  101.45    5.15
  -2  -1   4   89.13   20.10
   2   1  -4  107.23    5.64
   2   1  -4   96.32   14.00
   2   1  -3  405.53   22.37
  -2  -1   2 3012.98   98.94
  -2  -1   2 2848.15   52.04
   2   1  -2 2970.96   49.20
  -2  -1   1  890.26   56.25
  -2  -1   1  892.83   25.22
   2   1  -1  865.42   22.84
   2   1   0   39.33    2.15
  -2  -1   0   42.11    4.08
  -2  -1   0   39.36    6.20
   2   1   0   38.81    5.65
  -2  -1  -1  808.45   59.63
   2   1   1  847.40   12.96
   2   1   1  892.65   12.19
  -2  -1  -1  935.75   15.88
  -2  -1  -1  921.43   27.52
   2   1   1  877.17   26.37
  -2  -1  -1  963.62   23.93
   2   1   2  430.32    8.19
   2   1   2  429.79   10.15
  -2  -1  -2  432.70   12.38
  -2  -1  -2  421.94   46.74
   2   1   2  426.17    7.21
  -2  -1  -2  464.10   22.97
   2   1   2  409.34    9.68
   2   1   2  429.67   21.46
  -2  -1  -2  460.52   18.70
   2   1   3   57.08    9.37
  -2  -1  -3   60.25   22.59
   2   1   3   68.37    4.83
   2   1   3   65.36    3.33
   2   1   3   65.93    3.97
  -2  -1  -3   65.00    5.86
  -2  -1  -3   71.97   11.03
  -2  -1  -3   73.49    9.27
   2   1   4  164.65    5.51
   2   1   4  158.05   16.44
  -2  -1  -4  148.28   28.68
   2   1   4  172.60    6.49
  -2  -1  -4  162.42    8.99
   2   1   4  177.83    7.91
  -2  -1  -4  177.74   18.24
  -2  -1  -4  178.77   13.22
   2   1   5   73.52   12.63
   2   1   5   85.62    4.39
   2   1   5   86.06    5.10
   2   1   5   87.70    6.68
  -2  -1  -5   80.29    6.95
  -2  -1  -5   78.57    9.42
  -2  -1  -5   79.61   14.16
   2   1   6   66.03    4.32
   2   1   6   63.40    4.91
   2   1   7   25.04    3.89
   2   1   7   24.19    3.27
  -2  -1  -7   17.88    7.81
  -2  -1  -8   27.35    9.59
   2   1   8   26.12    4.10
   2   1   8   27.14    3.65
   2   1   8   34.11    3.88
   2   1   9    6.50    3.33
   2   1   9    7.26    2.93
  -2  -1  -9   -6.00    9.97
  -2  -1  -9   21.38    9.51
   2   1   9   12.16    3.21
   2   1  10   57.18    5.26
  -2  -1 -10   49.81   11.66
   2   1  10   58.40    5.48
   2   1  10   56.11    6.24
  -2  -1 -10   52.36   12.72
  -2  -1 -11   73.96   12.75
   2   1  11   78.77    7.12
   2   1  11   88.47    6.26
   2   1  11   88.79    6.36
  -2  -1 -11   89.17   16.30
  -2  -1 -12  115.07   14.66
   2   1  12  116.34    8.04
  -2  -1 -12   97.45   16.45
   2   1  12  113.77    6.91
   2   1  12  115.24    7.06
   2   1  13   72.62    6.31
   2   1  13   75.01    5.54
  -2  -1 -13   63.49   10.75
   2   1  13   64.40    5.14
  -2  -1 -13   55.32   11.54
  -2  -2  15    2.84    3.02
   2   2 -15    2.76    4.32
  -2  -2  14  195.03   10.32
   2   2 -14  196.29   12.66
   2   2 -13   27.59    6.38
  -2  -2  13   17.81    4.31
  -2  -2  12   59.33    5.96
   2   2 -12   54.13    7.73
  -2  -2  12   46.60    8.98
   2   2 -11  157.70   11.51
  -2  -2  11  176.20    8.63
  -2  -2  11  163.41   10.65
  -2  -2  11  160.15   13.57
  -2  -2  10   16.43    6.21
  -2  -2  10   21.66    3.57
  -2  -2  10   17.75    4.82
   2   2 -10   22.41    6.77
   2   2 -10   23.95    5.20
  -2  -2   9  355.42   13.78
  -2  -2   9  362.39   10.66
   2   2  -9  332.96   15.98
   2   2  -9  326.12   16.92
   2   2  -9  352.63   13.87
  -2  -2   9  369.89   18.32
   2   2  -8  830.35   23.12
  -2  -2   8  868.94   15.07
   2   2  -8  811.89   24.57
   2   2  -8  841.46   19.85
  -2  -2   8  852.13   19.67
   2   2  -8  855.16   21.12
  -2  -2   8  853.28   25.82
  -2  -2   7   26.70    6.39
  -2  -2   7   26.80    2.94
   2   2  -7   16.96    6.53
   2   2  -7   23.23    4.77
  -2  -2   7   28.68    4.53
   2   2  -7   21.17    4.50
   2   2  -7   19.15    5.50
   2   2  -7   25.95    4.73
  -2  -2   6  499.30   13.24
   2   2  -6  441.58   25.63
   2   2  -6  468.71   12.92
   2   2  -6  464.72   14.95
  -2  -2   6  500.49    9.41
   2   2  -6  473.55   15.41
   2   2  -6  522.60   15.09
  -2  -2   6  471.33   16.63
   2   2  -5 1099.61   36.22
  -2  -2   5 1111.79   12.40
  -2  -2   5 1086.60   18.00
   2   2  -5 1067.08   19.52
  -2  -2   5 1152.03   23.00
   2   2  -5 1161.41   21.05
   2   2  -5 1082.38   17.16
   2   2  -4  205.41   13.50
   2   2  -4  191.53    6.69
   2   2  -4  189.81    8.85
   2   2  -4  198.06   19.07
   2   2  -4  194.68    7.80
   2   2  -3 1714.86   33.77
  -2  -2   3 1688.99   24.48
   2   2  -3 1694.89   16.53
   2   2  -3 1707.38   22.68
   2   2  -3 1767.27   43.05
   2   2  -2 8327.70   33.56
   2   2  -2 8418.37   76.91
  -2  -2   1 6102.91   40.35
   2   2  -1 5809.60   53.46
   2   2  -1 6020.02   26.39
  -2  -2   1 6142.00   63.61
   2   2  -1 6227.60   34.99
  -2  -2   1 6474.66   62.30
   2   2   0    3.46    2.59
   2   2   0    4.63    1.50
   2   2   0    2.36    4.13
   2   2   0    0.69    2.43
  -2  -2   0    4.91    2.71
   2   2   0    4.42    2.24
  -2  -2   0    3.01    3.12
  -2  -2  -1   40.49    9.14
   2   2   1   28.45    3.49
  -2  -2  -1   25.98    5.35
   2   2   1   27.42    5.48
   2   2   1   36.71    6.30
   2   2   1   23.61    2.23
  -2  -2  -1   28.11    3.68
   2   2   1   27.05    3.16
   2   2   2  626.56   24.85
   2   2   2  661.02    9.71
  -2  -2  -2  556.24   54.12
  -2  -2  -2  720.43   26.94
   2   2   2  639.69   12.95
  -2  -2  -2  613.26   14.20
   2   2   2  645.53    9.21
  -2  -2  -2  667.61   24.25
   2   2   3   41.31    3.13
  -2  -2  -3   37.45   19.48
  -2  -2  -3   55.03    9.94
   2   2   3   36.45    7.58
   2   2   3   40.83    4.09
  -2  -2  -3   34.84    4.45
   2   2   3   39.42    2.95
  -2  -2  -3   54.91    9.31
   2   2   4  329.39   23.33
   2   2   4  378.75   11.84
  -2  -2  -4  331.07   12.30
  -2  -2  -4  369.60   25.61
   2   2   4  381.94    8.92
  -2  -2  -4  316.15   44.73
  -2  -2  -4  392.05   20.71
   2   2   5 1852.20   27.95
   2   2   5 1618.81   55.90
   2   2   5 1886.68   21.24
  -2  -2  -5 1673.47   60.82
  -2  -2  -5 1848.24   43.04
  -2  -2  -6   41.68   11.83
   2   2   6   40.86    4.15
   2   2   6   47.16    6.35
   2   2   7   29.20    4.02
   2   2   7   34.86    5.85
   2   2   8  149.71    8.22
   2   2   8  146.37    7.34
  -2  -2  -8  162.82   17.70
  -2  -2  -8  143.71   15.27
  -2  -2  -9    6.56    7.88
   2   2   9    9.45    3.57
   2   2   9    8.88    3.22
  -2  -2  -9   17.85    9.78
  -2  -2 -10  -13.78    8.58
   2   2  10    0.85    2.79
   2   2  10   -0.21    2.99
  -2  -2 -10  -10.45   10.32
   2   2  11   91.64    7.22
  -2  -2 -11   73.96   12.68
   2   2  11   84.39    6.15
  -2  -2 -11   89.32   15.58
   2   2  12   10.58    3.40
   2   2  12   11.63    3.09
  -2  -2 -12   14.77    7.45
  -2  -2 -12   13.96   10.84
   2   2  13   40.31    4.11
   2   2  13   37.32    4.68
  -2  -3  15   77.26    6.60
   2   3 -15  109.42    8.90
  -2  -3  14   88.21    7.26
   2   3 -14  113.44    9.48
  -2  -3  13   76.70    6.54
   2   3 -13   88.26    8.77
  -2  -3  13   72.56   10.85
  -2  -3  12   39.49    8.99
  -2  -3  12   38.88    6.79
  -2  -3  12   38.21    5.06
   2   3 -12   32.98    6.63
  -2  -3  11  396.87   12.46
  -2  -3  11  402.91   16.82
   2   3 -11  373.83   19.95
   2   3 -11  396.23   16.09
  -2  -3  11  416.01   21.20
  -2  -3  10   47.62    4.64
  -2  -3  10   48.69    9.26
  -2  -3  10   52.76    7.01
   2   3 -10   42.86    7.19
   2   3 -10   40.44    6.04
   2   3 -10   46.42    8.19
   2   3 -10   46.02    6.78
  -2  -3   9  111.44    8.76
  -2  -3   9  104.67    5.95
   2   3  -9   96.48    7.96
   2   3  -9   91.04    9.82
   2   3  -9  107.91    9.44
   2   3  -9   92.98    9.47
  -2  -3   9  108.98   11.38
  -2  -3   8   17.28    6.34
  -2  -3   8   10.32    4.21
  -2  -3   8   11.03    2.46
   2   3  -8   11.70    5.64
   2   3  -8   10.35    4.10
   2   3  -8   13.70    4.57
   2   3  -8    8.82    6.79
   2   3  -8    1.01    4.33
  -2  -3   7   44.76    7.26
   2   3  -7   39.32    9.71
   2   3  -7   51.60    7.16
   2   3  -7   45.34    4.95
  -2  -3   7   51.06    5.95
  -2  -3   7   45.50    3.49
   2   3  -7   45.85    6.90
   2   3  -7   40.15    6.18
   2   3  -6  183.54   16.56
   2   3  -6  201.21   10.58
  -2  -3   6  198.16    9.48
  -2  -3   6  207.10    6.06
   2   3  -6  206.97    8.47
  -2  -3   6  209.38   11.74
   2   3  -6  199.20   10.83
   2   3  -6  207.63   11.61
   2   3  -5   11.20    4.23
   2   3  -5    9.79    4.66
  -2  -3   5    9.29    1.61
   2   3  -5    7.79    3.71
   2   3  -5   12.16    4.34
   2   3  -5   10.72    2.97
   2   3  -4 1394.00   35.34
  -2  -3   4 1365.70   25.88
   2   3  -4 1373.39   17.04
   2   3  -4 1376.35   21.73
  -2  -3   4 1403.18   20.17
   2   3  -4 1439.25   24.97
   2   3  -4 1413.77   46.12
   2   3  -4 1354.56   22.60
  -2  -3   4 1360.05   29.15
   2   3  -3  625.50   19.99
  -2  -3   3  611.58   12.31
   2   3  -3  589.64   13.15
   2   3  -3  597.84   10.27
   2   3  -3  613.84   14.01
   2   3  -3  586.43   23.47
  -2  -3   3  578.80   16.08
  -2  -3   3  603.65   21.11
   2   3  -2   49.76    4.69
   2   3  -2   48.30    4.47
   2   3  -2   58.32    3.85
   2   3  -2   50.08    5.79
   2   3  -2   46.38    3.99
   2   3  -2   50.70    8.91
   2   3  -2   46.71    5.21
   2   3  -2   42.88    5.28
  -2  -3   2   51.18    5.50
   2   3  -1  708.13   13.99
   2   3  -1  654.34    9.43
   2   3  -1  715.43   17.36
   2   3  -1  673.69   13.00
  -2  -3   1  715.27   15.17
   2   3  -1  702.20   15.39
   2   3   0   13.74    4.88
   2   3   0   12.44    1.76
  -2  -3   0   12.32    3.58
  -2  -3   0    8.99    2.96
   2   3   0   13.94    2.90
   2   3   0   11.83    2.78
   2   3   0   12.91    3.24
   2   3   1    1.91    2.53
   2   3   1    9.06    3.03
  -2  -3  -1    6.66    2.82
   2   3   1    6.36    7.37
   2   3   1   11.29    5.56
   2   3   1    7.72    1.71
  -2  -3  -1   10.80    3.35
   2   3   2   63.10    7.53
   2   3   2   57.78    2.91
   2   3   2   60.12    5.04
   2   3   2   58.59    3.26
  -2  -3  -2   60.78    7.94
  -2  -3  -2   57.16    5.04
   2   3   3   99.17   10.79
   2   3   3  106.17   10.06
   2   3   3  123.37    7.10
   2   3   3  107.57    4.37
  -2  -3  -3   85.58   24.08
  -2  -3  -3  122.15   13.64
  -2  -3  -3  108.67   11.72
  -2  -3  -3  107.90    7.00
   2   3   3  110.64    4.57
   2   3   3  114.65    6.85
  -2  -3  -4    1.59    7.95
  -2  -3  -4   -1.60    3.71
   2   3   4    1.63    1.63
   2   3   4    4.98    3.14
   2   3   4    4.56    1.92
  -2  -3  -4    0.37   12.11
   2   3   5  349.15    9.12
   2   3   5  395.31   13.66
   2   3   5  374.19    9.54
  -2  -3  -5  407.49   22.84
   2   3   6  185.54    7.67
   2   3   6  175.34    6.83
   2   3   6  181.67   10.50
   2   3   7  294.01    9.24
   2   3   7  322.26   14.37
   2   3   7  300.96   10.32
   2   3   7  316.30   14.10
   2   3   8   41.94    4.66
   2   3   8   39.73    4.19
   2   3   8   45.66    5.02
   2   3   9    8.87    2.97
  -2  -3  -9    2.94    7.22
   2   3   9    5.89    3.08
   2   3   9    8.74    3.43
  -2  -3  -9   13.61    8.66
   2   3  10   38.01    4.42
   2   3  10   39.84    4.63
   2   3  10   36.62    4.89
  -2  -3 -10   32.01   11.79
  -2  -3 -10   32.72    9.36
   2   3  11   59.44    5.76
   2   3  11   67.32    5.55
   2   3  11   70.90    5.70
   2   3  12   14.57    2.97
   2   3  12   10.51    3.21
   2   3  12   11.71    2.96
  -2  -3 -12   16.93    7.60
  -2  -3 -12   16.17    9.59
   2   4 -15  105.67    8.42
   2   4 -14   26.99    5.76
  -2  -4  13   19.16    6.71
   2   4 -13    9.85    4.42
  -2  -4  12   36.93    8.52
  -2  -4  12   53.54    7.56
  -2  -4  12   43.00    4.73
   2   4 -12   49.99    6.83
  -2  -4  11   36.00    9.13
  -2  -4  11   45.79    4.73
   2   4 -11   44.94    6.65
  -2  -4  11   61.82    8.09
   2   4 -11   40.78    7.59
   2   4 -11   52.50    8.62
   2   4 -11   38.21    7.07
  -2  -4  10   67.85    9.94
   2   4 -10   63.69    6.97
  -2  -4  10   58.06    4.93
  -2  -4  10   69.15    7.99
   2   4 -10   64.69    9.04
   2   4 -10   65.24    8.32
   2   4 -10   67.14    9.04
   2   4  -9  150.68   11.74
  -2  -4   9  138.02    6.58
   2   4  -9  141.94   12.01
  -2  -4   9  158.07   10.87
   2   4  -9  145.12   11.66
  -2  -4   9  142.87   12.42
   2   4  -9  150.33    9.04
  -2  -4   8   52.54    8.56
   2   4  -8   51.53    5.66
   2   4  -8   45.03    7.08
  -2  -4   8   43.73    6.38
   2   4  -8   53.17    7.62
   2   4  -8   47.98    8.09
   2   4  -7  168.93   11.51
   2   4  -7  155.57   11.29
   2   4  -7  164.48   11.82
   2   4  -7  170.55    8.29
  -2  -4   7  164.52   12.01
   2   4  -6   31.56    5.95
   2   4  -6   32.80    4.16
   2   4  -6   33.95    5.81
   2   4  -6   27.94    6.71
   2   4  -6   20.72    6.36
   2   4  -5   93.18   10.65
  -2  -4   5  122.31    7.68
   2   4  -5  130.92    9.06
   2   4  -5  122.87    8.46
   2   4  -5  109.42    5.96
   2   4  -5  113.33    9.24
   2   4  -5  104.17   14.66
  -2  -4   5  111.48    9.74
   2   4  -4   57.16    6.82
   2   4  -4   72.54    6.73
  -2  -4   4   68.51    5.67
   2   4  -4   72.53    6.35
   2   4  -4   61.71    4.23
   2   4  -4   66.05    6.85
   2   4  -4   63.13    9.26
  -2  -4   4   60.43    7.54
   2   4  -3   90.65    6.76
   2   4  -3   86.45    8.20
  -2  -4   3   84.87    5.67
   2   4  -3   98.86    4.87
   2   4  -3   82.53    6.17
   2   4  -3   83.49    7.27
   2   4  -3   93.89   10.67
   2   4  -3   75.26    6.98
  -2  -4   3   79.32    7.50
   2   4  -3   69.86    5.92
   2   4  -2   54.16    5.22
   2   4  -2   58.38    7.23
   2   4  -2   52.19    3.42
   2   4  -2   55.92    5.16
   2   4  -2   56.31    9.59
   2   4  -2   55.14    5.86
  -2  -4   2   52.15    6.08
  -2  -4   1  411.38   13.57
   2   4  -1  433.81   21.89
   2   4  -1  427.20   16.13
   2   4  -1  429.05   12.46
   2   4  -1  416.88   11.99
   2   4  -1  391.16    7.79
   2   4  -1  418.06   12.83
  -2  -4   0  346.67   11.50
   2   4   0  339.83   10.81
   2   4   0  342.31   14.97
   2   4   0  332.10    7.22
  -2  -4   0  337.64   11.19
   2   4   1   10.92    3.23
  -2  -4  -1    4.21    1.54
   2   4   1   14.42    5.86
   2   4   1   14.84    8.88
   2   4   1   13.09    1.99
  -2  -4  -1   11.31    3.49
   2   4   2  583.93   27.07
   2   4   2  563.36   14.75
   2   4   2  551.54   14.75
   2   4   2  561.66    9.88
   2   4   3  501.20   14.58
   2   4   3  488.91   14.21
   2   4   3  535.25   26.75
   2   4   3  492.36   20.47
   2   4   3  483.50    9.71
   2   4   4   76.76   10.14
  -2  -4  -4   85.29   13.57
   2   4   4   87.74    6.97
   2   4   4   80.62    4.57
   2   4   5    9.02    3.78
   2   4   5    6.52    2.32
   2   4   5    8.54    2.19
  -2  -4  -6   10.21    8.70
   2   4   6   -2.99    4.06
   2   4   6    3.08    1.97
   2   4   6    1.39    2.17
   2   4   6   10.35    4.54
   2   4   7   11.36    4.79
   2   4   7    3.43    2.22
   2   4   7    5.01    2.19
   2   4   7    4.82    4.51
   2   4   8   41.77    4.46
   2   4   8   38.34    4.32
   2   4   9  144.41    7.95
   2   4   9  166.74    8.04
  -2  -4  -9  166.67   16.99
   2   4  10   19.81    3.57
  -2  -4 -10   16.02    8.30
  -2  -4 -10   23.28   10.85
  -2  -4 -11    8.83    5.96
   2   4  11   23.23    3.87
   2   4  11   15.61    3.31
  -2  -4 -11    6.57    8.66
   2   4  12   21.46    3.20
   2   4  12   29.64    3.59
  -2  -4 -12   17.92    8.25
   2   5 -15    1.49    3.03
   2   5 -14    2.36    3.40
  -2  -5  13   51.65    9.44
   2   5 -13   60.06    6.71
  -2  -5  12   67.65   10.59
   2   5 -12   74.27    7.42
  -2  -5  12   86.33    9.80
   2   5 -11   88.06   10.52
   2   5 -11  107.55    8.55
  -2  -5  11  112.04   10.58
  -2  -5  11   98.54   12.05
  -2  -5  10    5.31    6.50
   2   5 -10   10.41    6.26
  -2  -5  10   14.81    6.06
   2   5 -10    7.16    5.59
   2   5 -10    5.74    5.35
   2   5 -10   11.82    4.06
   2   5  -9  207.47   14.31
  -2  -5   9  226.68   13.39
  -2  -5   9  209.29   15.46
   2   5  -9  201.92   13.98
   2   5  -9  219.93   10.68
   2   5  -9  211.73   14.70
  -2  -5   8   22.96    6.97
   2   5  -8   22.37    6.05
   2   5  -8   11.74    5.80
   2   5  -8   24.34    6.86
   2   5  -8   20.12    3.94
   2   5  -7  985.31   19.70
   2   5  -7 1015.99   27.23
  -2  -5   7 1034.69   24.25
   2   5  -7 1032.18   29.80
   2   5  -7 1002.41   28.20
   2   5  -6  128.25    6.92
   2   5  -6  144.89   11.04
   2   5  -6  141.96   10.56
   2   5  -6  134.77   11.66
  -2  -5   6  144.62    9.29
   2   5  -5   22.32    3.03
   2   5  -5   29.76    5.96
  -2  -5   5   19.90    4.52
   2   5  -5   29.40    5.49
  -2  -5   5   20.05    6.45
   2   5  -4  423.76   22.27
  -2  -5   4  467.44   13.98
   2   5  -4  487.26   18.78
   2   5  -4  488.69   16.83
  -2  -5   4  480.61   18.70
   2   5  -4  474.15   16.08
   2   5  -4  531.44   11.86
   2   5  -4  474.92   17.98
   2   5  -3  134.03   13.55
  -2  -5   3  124.00    7.12
   2   5  -3  121.58    8.38
   2   5  -3  135.46   11.09
   2   5  -3  128.98    5.56
   2   5  -3  127.91    8.38
   2   5  -3  123.49    9.35
  -2  -5   3  121.46    9.81
   2   5  -2  522.95   25.50
   2   5  -2  514.59   15.83
   2   5  -2  523.66   15.14
   2   5  -2  520.56    9.89
   2   5  -2  518.20   20.49
   2   5  -2  518.61   16.65
  -2  -5   2  515.50   18.06
   2   5  -1  521.18   27.44
   2   5  -1  578.68   21.18
   2   5  -1  574.04   16.28
   2   5  -1  543.04   15.31
   2   5  -1  557.89   10.03
   2   5  -1  550.39   16.51
  -2  -5   1  514.47   17.43
   2   5   0  332.05   12.02
  -2  -5   0  315.47   12.72
   2   5   0  320.04   17.15
   2   5   0  348.93    7.97
  -2  -5   0  315.71   12.79
   2   5   1   12.53    3.86
   2   5   1    8.55    6.22
   2   5   1   15.46    9.92
  -2  -5  -1    9.66    3.17
   2   5   1   14.19    2.27
   2   5   2  660.03   17.60
   2   5   2  640.77   17.19
   2   5   2  648.02   11.58
   2   5   2  685.54   33.19
   2   5   3  691.92   18.14
   2   5   3  674.65   12.15
   2   5   4   47.93    3.88
   2   5   4   42.29    9.15
   2   5   4   52.30    6.22
   2   5   5  129.27    6.22
   2   5   5  143.92    9.53
  -2  -5  -5  128.54   16.52
   2   5   6   36.43    5.97
  -2  -5  -6   52.34   12.88
   2   5   6   30.89    3.68
   2   5   6   40.17    6.26
   2   5   7    8.12    2.74
   2   5   7    8.21    4.56
   2   5   7    7.50    4.39
   2   5   8   -0.24    4.03
   2   5   8    6.13    3.03
   2   5   8    1.29    2.35
   2   5   8   -1.20    4.23
   2   5   9    2.72    2.52
  -2  -5  -9   -3.37    6.53
   2   5   9    0.09    2.79
  -2  -5 -10    2.17    6.92
   2   5  10    4.32    3.09
  -2  -5 -10    7.02    7.53
   2   5  10    2.94    2.45
  -2  -5 -11   20.73    8.14
   2   5  11   22.79    3.49
   2   6 -14   33.76    4.99
  -2  -6  13   73.33   10.77
   2   6 -13   71.33    6.71
  -2  -6  12    8.08    7.40
   2   6 -12    9.78    5.94
  -2  -6  12    5.52    5.07
   2   6 -12    0.30    4.93
   2   6 -12    4.79    3.38
  -2  -6  11   12.08    7.71
   2   6 -11    3.45    5.19
  -2  -6  11    7.04    5.89
   2   6 -11    6.71    5.53
   2   6 -11   -1.04    5.02
   2   6 -11    3.96    3.26
  -2  -6  10   32.45    8.93
   2   6 -10   27.07    6.85
   2   6 -10   39.71    8.12
   2   6 -10   34.39    7.77
   2   6 -10   34.45    5.24
   2   6  -9  164.40   13.54
   2   6  -9  167.72   13.28
   2   6  -9  166.39   14.26
   2   6  -9  164.12    9.04
  -2  -6   9  143.18   14.34
   2   6  -8  138.73   11.72
   2   6  -8  145.83    8.05
  -2  -6   8  153.01   11.03
   2   6  -8  138.84   12.99
   2   6  -8  146.46   12.69
  -2  -6   8  149.64   14.13
   2   6  -7   66.13    8.48
  -2  -6   7   61.43    7.53
   2   6  -7   61.57    5.19
   2   6  -7   62.71    8.84
   2   6  -7   59.57    9.32
  -2  -6   6 1257.33   26.94
   2   6  -6 1312.79   20.63
   2   6  -6 1216.46   30.33
  -2  -6   6 1227.78   33.79
   2   6  -6 1249.81   31.61
   2   6  -5  807.72   23.61
   2   6  -5  818.54   24.45
  -2  -6   5  829.01   20.83
   2   6  -5  837.15   26.18
  -2  -6   5  814.23   26.66
   2   6  -4  621.53   29.52
  -2  -6   4  652.88   23.87
   2   6  -4  673.35   13.21
  -2  -6   4  656.58   17.84
   2   6  -4  663.55   20.60
   2   6  -4  662.78   24.63
   2   6  -4  656.82   23.04
   2   6  -4  659.85   21.54
   2   6  -3  160.60   10.47
   2   6  -3  157.46   16.22
   2   6  -3  156.61   13.18
   2   6  -3  163.32   10.32
   2   6  -3  149.33    6.08
   2   6  -3  158.96   11.29
  -2  -6   3  146.77   11.98
   2   6  -2   30.45    5.95
   2   6  -2   16.59    7.52
   2   6  -2   24.31    2.73
   2   6  -2   28.83   10.71
   2   6  -2   21.52    5.07
   2   6  -2   24.20    5.27
  -2  -6   2   21.25    5.83
   2   6  -1    2.38    3.64
   2   6  -1    0.38    3.39
   2   6  -1   -0.96    6.84
   2   6  -1    2.06    1.68
   2   6  -1    9.82    9.48
  -2  -6   1    5.46    4.76
   2   6   0    7.34    7.36
  -2  -6   0    5.69    3.51
   2   6   0   11.71    2.23
   2   6   0   13.01    4.28
   2   6   1   66.82    6.94
   2   6   1   60.12   10.30
   2   6   1   68.05    6.90
   2   6   1   79.16   15.62
  -2  -6  -1   61.24    6.43
   2   6   1   66.99    4.20
   2   6   2  284.65   12.93
   2   6   2  295.82   13.25
   2   6   2  305.99   25.78
   2   6   2  298.31    8.67
   2   6   3   20.42    4.87
   2   6   3   23.56    3.06
   2   6   4  517.28   25.72
   2   6   4  521.05   17.86
   2   6   4  505.17   11.91
   2   6   5  299.50    9.57
   2   6   5  320.31   14.33
  -2  -6  -5  279.04   25.04
   2   6   6  188.27    8.08
   2   6   6  185.32   11.63
   2   6   6  196.85   12.19
   2   6   7   11.36    3.02
   2   6   7   14.80    5.43
   2   6   7   18.83    5.64
   2   6   8  167.54   11.68
   2   6   8  170.38    7.94
   2   6   8  189.88    8.98
   2   6   8  185.72   12.22
   2   6   9   43.23    4.44
   2   6   9   52.13    5.11
  -2  -6  -9   38.50    9.37
  -2  -6 -10    9.31    6.43
   2   6  10    7.97    2.88
   2   6  10    5.20    2.21
  -2  -7  14   28.07    7.11
  -2  -7  13   53.26    9.91
   2   7 -12  135.47   12.55
  -2  -7  12  187.60   13.46
   2   7 -12  142.67   13.23
  -2  -7  12  146.97   15.02
  -2  -7  11   76.03   11.78
   2   7 -11   63.60    9.84
   2   7 -11   73.95    9.79
   2   7 -11   77.13   10.68
  -2  -7  10   56.13   10.94
   2   7 -10   41.09    8.24
   2   7 -10   39.44    7.77
   2   7 -10   46.86    9.17
  -2  -7   9   27.10    8.77
   2   7  -9   26.72    7.17
   2   7  -9   24.62    7.64
  -2  -7   9   28.84    7.29
   2   7  -9   21.29    7.67
   2   7  -8    6.03    6.45
  -2  -7   8    7.02    4.79
   2   7  -8    7.95    5.29
   2   7  -8    5.70    6.74
   2   7  -7  107.77    7.21
   2   7  -7   95.82   11.04
  -2  -7   7   95.97    9.35
  -2  -7   7   98.43   13.07
   2   7  -7   95.02   10.57
   2   7  -6    4.05    2.57
  -2  -7   6    8.68    4.74
   2   7  -6    4.73    5.53
   2   7  -6    7.61    5.36
   2   7  -6    2.57    5.83
  -2  -7   6    7.44    6.83
   2   7  -5   17.02    2.92
  -2  -7   5   11.96    4.66
   2   7  -5   14.49    6.08
   2   7  -5   11.31    6.69
   2   7  -5   12.27    5.10
   2   7  -5   15.33    7.21
  -2  -7   5   14.97    6.40
   2   7  -4  181.61   18.86
   2   7  -4  226.91   14.40
   2   7  -4  214.69   16.61
  -2  -7   4  217.44   15.25
   2   7  -4  225.38   13.15
   2   7  -4  213.88    7.59
   2   7  -4  194.60   14.31
   2   7  -3 1114.87   42.54
   2   7  -3 1095.12   28.57
   2   7  -3 1091.43   35.53
   2   7  -3 1095.35   27.42
   2   7  -3 1112.97   16.26
  -2  -7   3 1017.07   30.96
   2   7  -3 1049.93   29.26
   2   7  -2   71.35   11.25
   2   7  -2   48.69    6.90
   2   7  -2   58.69    4.15
   2   7  -2   53.78   13.37
   2   7  -2   48.96    7.73
  -2  -7   2   42.67    7.46
   2   7  -1  117.98   14.33
   2   7  -1  118.69    9.53
   2   7  -1  117.81   18.38
   2   7  -1  119.47    5.58
  -2  -7   1   86.45    9.41
   2   7   0  538.00   18.80
   2   7   0  541.86   26.29
   2   7   0  523.66   18.47
  -2  -7   0  493.78   17.97
   2   7   0  544.86   11.67
   2   7   1   46.68    6.92
   2   7   1   41.73   10.53
   2   7   1   44.70    3.87
   2   7   1   43.94    6.91
   2   7   2    0.50    1.98
   2   7   2    2.30    4.09
   2   7   2   -1.03   11.85
   2   7   3    5.94    2.31
   2   7   3    9.46    4.54
   2   7   3    9.99   12.97
   2   7   4   23.01    5.36
  -2  -7  -4   24.53   13.43
   2   7   4   20.66    3.10
   2   7   4   26.60   10.27
   2   7   5    5.62    4.53
  -2  -7  -5   15.44   13.03
   2   7   5    6.15    2.53
   2   7   5    3.67    4.40
   2   7   6   38.44    4.19
  -2  -7  -6   36.09   14.07
   2   7   6   35.02    6.21
   2   7   6   36.00    6.49
   2   7   7  460.08   12.73
   2   7   7  557.75   14.95
   2   7   7  483.36   18.85
   2   7   7  535.83   20.18
   2   7   8    5.55    3.15
   2   7   8    5.80    3.92
   2   7   8    8.83    4.95
  -2  -7  -9   10.53    6.31
   2   7   9   14.69    3.25
  -2  -8  13   68.26   10.34
   2   8 -13   60.51    8.84
  -2  -8  12    6.31    7.15
   2   8 -12    4.06    4.98
   2   8 -12    0.38    5.43
  -2  -8  11   36.95    9.38
  -2  -8  11   44.06    7.83
   2   8 -11   37.54    8.16
   2   8 -11   36.80    7.92
   2   8 -11   30.99    7.82
  -2  -8  10   35.61   10.54
   2   8 -10   28.89    7.75
   2   8 -10   26.36    7.46
  -2  -8  10   40.19    7.56
   2   8 -10   27.10    7.79
   2   8  -9    0.06    5.55
  -2  -8   9    5.59    5.31
   2   8  -9    1.65    5.21
   2   8  -9    9.59    6.47
  -2  -8   8   11.57    5.84
   2   8  -8    4.90    5.34
   2   8  -8    7.46    6.76
   2   8  -7  281.12   17.55
  -2  -8   7  269.20   14.75
   2   8  -7  281.14   17.22
   2   8  -7  266.27   18.86
  -2  -8   7  262.17   19.67
   2   8  -6   -9.78    6.07
  -2  -8   6    0.32    4.12
   2   8  -6   -3.76    5.13
   2   8  -6    4.80    7.14
  -2  -8   6    0.40    6.77
   2   8  -5   14.10    5.98
   2   8  -5    2.99    5.08
   2   8  -5    9.44    6.76
  -2  -8   5    2.76    6.69
   2   8  -4   16.53    7.13
   2   8  -4   17.72    6.81
   2   8  -4   14.99    7.99
   2   8  -4   12.47   11.24
   2   8  -4    2.12    4.71
  -2  -8   4   10.48    6.77
   2   8  -3   17.93    9.09
   2   8  -3   34.29   12.75
   2   8  -3   18.78    6.25
   2   8  -3   12.65    6.16
  -2  -8   3    3.17    5.56
   2   8  -2  115.02   13.91
   2   8  -2  100.61   17.10
   2   8  -2  117.76   10.35
  -2  -8   2   98.24   11.35
   2   8  -1  178.00   23.06
   2   8  -1  164.75   16.90
  -2  -8   1  146.86   11.24
   2   8  -1  167.08   11.87
   2   8   0   98.15    9.61
   2   8   0   94.86    9.34
   2   8   0  100.79   14.35
   2   8   0   98.19   18.92
   2   8   1   61.40    8.12
   2   8   1   71.64    8.67
   2   8   1   55.90   11.55
   2   8   2  119.18   10.07
   2   8   2  134.12   21.88
   2   8   3   24.68    5.88
   2   8   4   49.60    7.05
  -2  -8  -4   53.79   17.57
   2   8   4   53.85   12.75
   2   8   5   33.57    6.31
  -2  -8  -5   24.55   13.81
   2   8   5   34.08    6.88
   2   8   6    0.11    2.73
  -2  -8  -6  -10.67   10.31
   2   8   6   -0.09    4.48
   2   8   7   28.01    3.89
   2   8   7   23.27    5.65
   2   8   7   28.28    5.88
   2   8   8    6.50    2.88
   2   8   8    5.99    4.15
  -2  -9  12   -3.06    6.47
   2   9 -12   -8.12    5.78
   2   9 -12   -0.63    4.06
  -2  -9  11   36.17    8.91
   2   9 -11   29.17    7.10
   2   9 -11   24.06    6.87
   2   9 -11   35.40    8.02
   2   9 -10   29.09    7.15
   2   9 -10   27.82    7.03
   2   9 -10   23.83    7.68
   2   9  -9   64.99    9.68
   2   9  -9   54.63    8.83
   2   9  -8  162.72   14.67
   2   9  -8  167.51   13.91
   2   9  -8  163.36   15.28
  -2  -9   8  141.15   15.64
  -2  -9   7   52.16   10.48
   2   9  -7   46.52    8.63
   2   9  -7   72.41   10.47
   2   9  -7   62.54   10.51
  -2  -9   6   47.86   10.56
   2   9  -6   49.53    9.97
   2   9  -6   55.14    9.47
   2   9  -6   61.14    9.10
   2   9  -5  273.71   16.79
   2   9  -5  230.21   17.73
   2   9  -5  268.33   17.48
  -2  -9   5  208.55   17.12
   2   9  -4   60.92    9.50
   2   9  -4   44.31   10.33
   2   9  -4   47.86    8.28
   2   9  -4   59.98    9.64
  -2  -9   4   34.55    8.42
   2   9  -3    7.81    7.94
   2   9  -3   11.00    6.25
   2   9  -3   -7.68   11.62
  -2  -9   3    5.53    5.84
  -2  -9   2   18.26    6.33
   2   9  -2   17.40    9.86
   2   9  -2    8.94    6.21
   2   9  -1    6.49    5.75
   2   9  -1    5.94    8.93
   2   9  -1   20.45   13.89
   2   9  -1    7.00    5.80
   2   9   0   66.37    8.66
   2   9   0   78.03   14.30
   2   9   0   74.47    8.82
   2   9   0   73.75   17.44
   2   9   1   -0.99    4.82
   2   9   1   10.25   10.08
   2   9   1   16.19    6.29
   2   9   2   94.70   14.58
   2   9   2   86.21    9.16
  -2  -9  -3   39.95   16.07
   2   9   3    2.36    4.26
   2   9   4   77.11    8.53
  -2  -9  -4   58.99   17.56
   2   9   4  101.20    9.81
   2   9   5   49.62    7.03
  -2  -9  -5   40.16   14.69
   2   9   5   66.18    8.09
   2   9   6    4.11    4.03
   2   9   6    1.54    4.08
   2   9   7    1.11    3.38
  -2 -10  11   26.00    8.47
   2  10 -11    7.98    5.08
   2  10 -11   10.42    5.71
   2  10 -10   25.26    6.76
   2  10 -10   13.40    5.33
  -2 -10   9   17.25    8.18
   2  10  -9   22.92    7.46
   2  10  -9   10.06    4.75
   2  10  -9   19.34    7.70
   2  10  -8   85.85   10.46
   2  10  -8   96.78   12.03
   2  10  -8   71.24    9.32
  -2 -10   8   84.70   12.86
  -2 -10   7   34.95    9.82
   2  10  -7   35.50    8.36
   2  10  -7   28.60    7.21
   2  10  -7   41.85    9.84
  -2 -10   6   19.35    9.08
   2  10  -6   17.02    7.44
   2  10  -6   25.27    7.32
   2  10  -6    7.18    6.22
  -2 -10   5   30.67    8.24
   2  10  -5   35.77    7.98
   2  10  -5   40.07    8.57
   2  10  -5   31.73    8.37
  -2 -10   4   68.48   10.55
   2  10  -4  118.66   11.73
   2  10  -4  109.15   14.70
  -2 -10   4   60.50   16.12
   2  10  -3   84.93   10.18
  -2 -10   3   73.51    9.67
   2  10  -3   83.39   14.31
   2  10  -2   27.21    6.75
   2  10  -2   38.98   11.60
   2  10  -2   39.14    8.09
   2  10  -1  261.09   16.05
   2  10  -1  269.03   22.64
   2  10  -1  289.45   16.98
   2  10   0    8.72    8.72
   2  10   0   13.72    5.43
   2  10   0   18.46    6.28
   2  10   1  140.87   17.08
   2  10   1  154.45   12.04
  -2 -10  -1  180.86   26.17
   2  10   2   26.37    6.08
   2  10   2    5.79    8.72
  -2 -10  -3    4.76   12.88
   2  10   3   -2.52    4.64
  -2 -10  -4   38.73   14.78
   2  10   4   40.35    6.30
   2  10   4   40.76    6.66
   2  10   5    8.38    3.85
  -2 -10  -5   -0.51    9.87
   2  10   5    6.19    4.48
  -2 -11   9   17.03    6.86
   2  11  -9   25.60    6.33
   2  11  -9   19.30    5.56
  -2 -11   8   -0.99    5.73
   2  11  -8    3.85    4.75
   2  11  -8   -3.53    4.81
  -2 -11   7    6.77    6.47
   2  11  -7    5.40    5.46
   2  11  -7    9.08    4.99
  -2 -11   6    4.89    6.46
   2  11  -6   20.33    6.87
  -2 -11   6   -2.64    5.59
   2  11  -6    7.31    5.17
  -2 -11   5   10.63    6.05
  -2 -11   5    9.58    5.66
   2  11  -5   -2.36    5.10
   2  11  -4   77.41    9.60
  -2 -11   3    4.56   11.61
   2  11  -3    4.45    7.90
   2  11  -3    9.35    5.73
   2  11  -3   11.83    6.05
  -2 -11   2    9.46   11.71
   2  11  -2   11.27    8.27
   2  11  -2    7.49    4.97
   2  11  -2   14.41    5.91
   2  11  -1  178.42   13.13
   2  11  -1  179.47   13.09
  -2 -11   1  153.78   22.67
   2  11  -1  184.86   18.51
   2  11   0  121.76   10.72
   2  11   0  116.88   15.94
  -2 -11   0   99.41   20.82
   2  11   0  115.58   10.71
  -2 -11  -1   14.36   13.64
   2  11   1    0.32    4.23
   2  11   1    2.02    8.34
   2  11   2  304.69   15.37
   2  11   2  292.14   21.51
  -2 -11  -3   25.51   14.14
   2  11   3   32.05    5.80
   2  12  -6   57.18    8.03
   2  12  -5   66.07    8.05
   2  12  -4   -8.24    4.84
   2  12  -3    8.95    4.99
   2  12  -3   17.48    5.63
   2  12  -2    0.69    4.00
  -2 -12   2   -2.85   10.61
   2  12  -2    7.27    4.52
   2  12  -1    5.36    4.40
   2  12  -1    1.55    3.75
  -3  11   4   13.34   10.70
  -3  11   4   18.65    7.66
  -3  11   3   30.03    9.63
  -3  11   3   38.29   13.81
  -3  11   2  134.93   16.80
  -3  11   1   -0.75    7.60
  -3  11   1   -3.70   11.13
   3 -11  -1    9.20    6.64
  -3  11   0   19.61   10.33
  -3  11   0   -3.80   12.08
   3 -11   0    2.37    7.38
  -3  11  -1    3.94    9.80
  -3  11  -1   32.94    6.53
   3 -11   1   10.04    7.39
  -3  11  -2  111.30   15.97
  -3  11  -2   93.43    9.62
   3 -11   2   77.00   11.95
  -3  11  -3   20.28    9.68
  -3  11  -3   21.85    5.97
   3 -11   3   36.94    9.71
  -3  11  -4  -14.53    8.90
  -3  11  -4    6.66    4.78
  -3  11  -5   47.34    7.03
  -3  11  -5   56.67    8.23
  -3  11  -5   50.07   11.26
  -3  11  -5   35.33    7.17
   3 -11   5   32.25    8.70
  -3  11  -6   35.43    6.72
   3 -11   6   27.29    8.22
  -3  10   6   45.69   13.09
  -3  10   5   18.01    8.18
  -3  10   5   27.58   13.34
  -3  10   4   67.06   12.70
  -3  10   4   39.98   14.74
  -3  10   3   15.56    8.73
  -3  10   3   20.59   12.98
  -3  10   2   -2.82    8.50
  -3  10   1   -9.28   13.79
  -3  10   1   15.90    9.32
  -3  10   1    0.67    4.62
  -3  10   0  168.22   23.04
  -3  10   0  163.56   19.35
  -3  10   0  165.13   12.61
  -3  10  -1  119.43   21.41
  -3  10  -1  139.93   12.13
  -3  10  -2   23.47   11.32
  -3  10  -2    9.20   10.47
  -3  10  -2   23.87    6.63
  -3  10  -3    9.79    5.48
  -3  10  -3   16.93   11.64
  -3  10  -3   -6.63    5.92
  -3  10  -3   18.61    6.38
  -3  10  -4  219.66   15.11
  -3  10  -4  202.09   16.85
   3 -10   4  202.66   18.50
  -3  10  -5  234.91   15.78
  -3  10  -5  192.04   16.79
  -3  10  -5  213.01   15.02
   3 -10   5  168.88   16.88
  -3  10  -6   -3.73    5.36
   3 -10   6    4.60    4.37
  -3  10  -6    8.81    5.81
  -3  10  -6    7.59    6.33
   3 -10   6    2.80    6.54
  -3  10  -7   36.51    7.72
   3 -10   7   20.15    4.92
  -3  10  -7   27.37    7.09
  -3  10  -7   28.79    7.71
   3 -10   7   22.20    7.20
  -3  10  -8   59.68    8.83
   3 -10   8   52.06    6.98
  -3  10  -8   63.13    8.65
  -3  10  -8   53.90    9.16
   3 -10   8   41.90    8.73
  -3   9   7  -17.83    8.85
  -3   9   7    5.84    9.70
  -3   9   6  228.45   24.74
  -3   9   6  281.59   20.51
  -3   9   6  279.55   22.24
  -3   9   5   58.31   11.86
  -3   9   5   56.36   11.43
  -3   9   5   57.07   14.89
  -3   9   4   21.74    9.36
  -3   9   4   40.66   11.68
  -3   9   4   44.72   17.14
  -3   9   3  574.56   40.77
  -3   9   3  620.23   32.27
  -3   9   2  135.10   17.34
  -3   9   2  145.71   10.97
  -3   9   1   32.76   10.42
  -3   9   1   33.91   16.65
  -3   9   1   30.90    6.15
  -3   9   0  113.80   16.87
  -3   9   0  117.93   10.73
  -3   9   0   93.42   19.98
  -3   9  -1   35.39   14.75
  -3   9  -1   42.36    7.74
  -3   9  -2   -1.61    5.16
  -3   9  -2   13.49   12.13
  -3   9  -2   12.30    6.64
  -3   9  -2    1.73    4.97
  -3   9  -3    8.04   11.00
  -3   9  -3    6.20    5.03
  -3   9  -3   15.89    5.84
  -3   9  -3    7.44    6.38
   3  -9   4  173.13   11.67
  -3   9  -4  215.62   15.71
  -3   9  -4  222.53   15.70
  -3   9  -4  181.44   16.77
   3  -9   4  219.91   18.36
  -3   9  -5   73.08    9.93
  -3   9  -5   68.75   10.39
   3  -9   5   54.82    7.46
  -3   9  -5   50.04   10.64
   3  -9   5   51.81   11.44
  -3   9  -6   79.95   10.78
   3  -9   6   80.92    8.68
  -3   9  -6   88.15   13.07
  -3   9  -6  100.70   11.36
   3  -9   6   67.73   11.43
   3  -9   7  364.63   17.12
  -3   9  -7  368.06   20.66
  -3   9  -7  401.00   21.24
  -3   9  -7  363.47   23.21
  -3   9  -8   40.56    8.62
  -3   9  -8   51.04    8.85
   3  -9   8   46.81    7.38
   3  -9   8   35.04    8.34
  -3   9  -9   -6.69    5.91
   3  -9   9    3.97    4.28
  -3   9  -9    7.45    5.38
  -3   9  -9  -11.59    7.82
  -3   8   8    7.12    7.82
  -3   8   7  121.65   15.24
  -3   8   7   73.10   15.56
  -3   8   6  141.56   21.69
  -3   8   6  154.37   15.52
  -3   8   6  169.26   17.39
  -3   8   5  188.45   23.77
  -3   8   5  185.49   17.87
  -3   8   5  186.16   18.54
  -3   8   4   99.66   13.98
  -3   8   4  132.31   15.96
  -3   8   4  100.28   19.18
  -3   8   3   85.98   13.62
  -3   8   3   89.18   19.63
  -3   8   3   90.29   14.50
  -3   8   2   44.70   11.48
  -3   8   2   45.11   11.33
  -3   8   2   38.24    6.24
  -3   8   1  131.71   10.38
  -3   8   1  145.51   21.56
  -3   8   0   13.49   13.41
  -3   8   0   23.82    5.79
  -3   8  -1   40.01    7.20
  -3   8  -1   35.08   13.74
  -3   8  -1   20.42    7.72
  -3   8  -1   30.75    6.80
  -3   8  -2   71.26    8.93
  -3   8  -2   69.09    8.93
  -3   8  -2   72.26   15.87
   3  -8   2   62.89    6.88
  -3   8  -2   61.28   10.25
   3  -8   3   10.66    4.70
  -3   8  -3   11.08    5.68
  -3   8  -3   14.02   10.92
  -3   8  -3   -4.43    5.52
  -3   8  -3    5.73    6.48
   3  -8   4   13.33    5.27
  -3   8  -4   20.63    7.17
  -3   8  -4   17.96    6.89
  -3   8  -4   14.45    7.91
   3  -8   5   77.43    8.70
  -3   8  -5   80.18   10.51
  -3   8  -5   77.33   10.64
  -3   8  -5   70.22   12.38
   3  -8   5   75.08   11.89
   3  -8   6   11.58    5.24
  -3   8  -6   11.75    6.65
  -3   8  -6   22.82    7.74
  -3   8  -6   18.22    8.33
   3  -8   6    7.90    6.80
  -3   8  -7   15.64    7.61
  -3   8  -7    5.84    5.70
   3  -8   7    8.83    5.01
   3  -8   7    3.75    5.73
  -3   8  -8   76.49   11.07
   3  -8   8   73.94    9.05
  -3   8  -8   67.07   10.36
   3  -8   9  114.52   10.61
  -3   8  -9  127.25   13.10
  -3   8  -9  113.78   12.26
  -3   8  -9  114.76   14.42
  -3   8 -10  100.44   11.73
  -3   8 -10  101.12   11.55
  -3   8 -10   77.95   11.31
  -3   7   9   10.48    7.00
  -3   7   8   48.61   10.10
  -3   7   7   46.87   10.56
  -3   7   7   24.17   11.67
  -3   7   6   55.73    6.04
  -3   7   6   71.17   10.73
  -3   7   6   75.73   12.25
  -3   7   6   69.53   16.05
  -3   7   5  160.86   15.73
  -3   7   5  159.28   22.00
  -3   7   5  173.11   15.95
   3  -7  -4   29.40    4.10
  -3   7   4   37.67   10.26
  -3   7   4   22.62   14.14
  -3   7   4   36.97    9.53
   3  -7  -3   -0.02    2.33
  -3   7   3   10.51    8.98
  -3   7   3   -2.97    7.54
  -3   7   3    6.37   12.10
  -3   7   3    2.34    3.03
   3  -7  -2  136.03    7.01
  -3   7   2  140.07   15.71
  -3   7   2  141.82    9.54
  -3   7   1  123.11   21.28
   3  -7  -1  111.27    6.24
  -3   7   1  103.98    8.78
  -3   7   0  252.37   13.08
  -3   7   0  273.46   26.07
   3  -7   0  264.36    9.63
  -3   7   0  251.18   19.96
  -3   7   0  270.67   13.83
  -3   7   0  234.85   15.89
  -3   7  -1  180.49   12.12
  -3   7  -1  175.01   21.43
   3  -7   1  177.26    8.18
  -3   7  -1  165.28   11.59
  -3   7  -1  147.01   13.92
   3  -7   1  166.33   10.10
  -3   7  -2  593.53   35.77
  -3   7  -2  607.51   21.83
   3  -7   2  654.57   15.06
   3  -7   2  606.31   19.09
  -3   7  -2  642.80   22.92
  -3   7  -2  558.73   26.82
  -3   7  -3  163.26   20.00
   3  -7   3  172.03    8.34
  -3   7  -3  177.08   13.25
  -3   7  -3  155.09   15.75
  -3   7  -3  159.25   12.60
   3  -7   3  155.46   10.73
   3  -7   4   21.23    3.62
  -3   7  -4   16.49    6.16
  -3   7  -4   32.43   12.17
   3  -7   4   14.29    5.07
  -3   7  -4   16.57    6.73
  -3   7  -4   11.50    6.95
   3  -7   5  267.90   10.31
  -3   7  -5  292.10   17.80
  -3   7  -5  281.24   21.17
  -3   7  -5  278.55   17.54
   3  -7   5  281.92   14.85
   3  -7   5  243.61   18.40
  -3   7  -6    4.69    6.03
   3  -7   6    7.03    5.38
   3  -7   6    7.61    2.96
  -3   7  -6    1.60    5.99
   3  -7   6   15.17    6.98
   3  -7   7   12.70    6.15
  -3   7  -7    7.77    6.55
   3  -7   7    5.41    6.02
  -3   7  -8   26.38    8.07
  -3   7  -8   14.12    8.56
  -3   7  -8   27.19    8.16
   3  -7   8   20.44    6.77
  -3   7  -9   77.61   11.35
  -3   7  -9   81.64   11.45
  -3   7  -9   79.48   12.84
  -3   7 -10    5.60    6.22
   3  -7  10   18.04    6.15
  -3   7 -10    9.34    6.94
  -3   7 -10   15.35    7.91
  -3   7 -11   52.04    9.04
   3  -7  11   46.01    7.14
  -3   7 -11   44.79    9.03
  -3   7 -11   43.28    8.25
  -3   6  12   36.32    5.01
  -3   6  11    5.74    3.60
  -3   6  10   33.75    5.72
  -3   6   9   29.91    4.84
  -3   6   9   30.45    8.25
  -3   6   8   98.44    7.48
  -3   6   8  111.51   12.88
  -3   6   7  276.12   11.37
  -3   6   7  300.11   19.75
  -3   6   6  165.32    8.53
  -3   6   6  137.60   19.27
  -3   6   6  149.87   13.71
  -3   6   6  161.29   14.45
  -3   6   5  208.90   22.33
  -3   6   5  216.58    9.54
  -3   6   5  219.68   16.27
  -3   6   5  189.75   15.34
  -3   6   4   69.14    5.73
  -3   6   4   78.02   15.91
  -3   6   4   77.54   10.54
  -3   6   4   84.70   10.95
   3  -6  -3  163.72    7.82
  -3   6   3  180.73   20.89
  -3   6   3  171.61   14.45
  -3   6   3  169.50    8.87
   3  -6  -2  196.80    8.35
  -3   6   2  216.19   10.40
   3  -6  -1   40.79    3.93
  -3   6   1   42.97    7.18
  -3   6   1   40.95    5.44
  -3   6   0  203.10   11.27
  -3   6   0  190.03   22.08
  -3   6   0  202.39   11.40
  -3   6   0  198.78   15.58
  -3   6   0  182.43   14.29
   3  -6   0  207.66    7.91
   3  -6   0  191.49    9.95
  -3   6  -1  467.87   30.75
  -3   6  -1  448.88   17.05
   3  -6   1  432.79   15.20
  -3   6  -1  471.90   17.78
  -3   6  -1  450.37   22.75
  -3   6  -1  451.97   22.41
   3  -6   1  465.81   11.87
  -3   6  -2  117.04   17.29
  -3   6  -2  112.87    9.80
   3  -6   2  119.49    6.52
  -3   6  -2  108.24    9.80
  -3   6  -2  102.45   12.12
   3  -6   2  111.65    8.53
  -3   6  -3  588.42   32.52
  -3   6  -3  585.75   21.70
   3  -6   3  624.31   14.49
   3  -6   3  589.93   19.18
  -3   6  -3  601.66   22.10
  -3   6  -3  572.46   27.10
   3  -6   4   33.57    4.16
  -3   6  -4   33.81   10.70
   3  -6   4   38.44    6.85
  -3   6  -4   38.10    7.39
  -3   6  -4   34.50    7.43
  -3   6  -4   34.69    9.44
  -3   6  -5  104.43   11.22
  -3   6  -5  112.85   11.57
   3  -6   5  102.87    6.53
   3  -6   5  117.94   10.28
  -3   6  -5  112.76   14.84
   3  -6   6   37.95    7.33
   3  -6   6   30.40    4.10
  -3   6  -6   41.01    8.83
  -3   6  -6   34.68    8.21
   3  -6   6   25.50    6.85
  -3   6  -7   73.68   10.79
  -3   6  -7   75.20   10.96
  -3   6  -7   81.97   13.60
   3  -6   7   63.09    9.38
   3  -6   7   54.75    5.73
   3  -6   8   45.05    5.06
  -3   6  -8   48.56   10.17
  -3   6  -8   43.62    9.53
  -3   6  -8   46.23   11.96
  -3   6  -9   24.92    9.38
   3  -6   9   16.23    6.32
   3  -6   9   11.37    3.45
  -3   6  -9   29.76    8.85
  -3   6  -9   19.68    9.40
  -3   6 -10   15.97    8.50
   3  -6  10   -0.23    5.13
   3  -6  10    6.47    2.93
  -3   6 -10   11.94    7.64
  -3   6 -10   17.93    7.81
   3  -6  11    7.53    2.87
   3  -6  11   -6.53    4.96
  -3   6 -11    4.23    6.32
  -3   6 -11    6.27    5.54
  -3   6 -12   56.60    9.57
   3  -6  12   49.91    6.67
  -3   5  13   41.07    5.49
  -3   5  12    7.01    3.85
  -3   5  11  191.28   11.13
  -3   5  11  233.33    9.94
  -3   5  10    2.32    3.50
  -3   5  10   -7.44    3.38
  -3   5  10  -12.20    7.34
  -3   5   9    3.33    3.55
  -3   5   9   -0.79    2.65
  -3   5   8   85.40    6.66
  -3   5   8   84.46    5.74
  -3   5   8   95.99   12.21
  -3   5   7  320.73   24.85
  -3   5   7  361.88   19.93
  -3   5   7  360.03   11.93
  -3   5   7  341.22   20.75
  -3   5   6  349.20   11.57
  -3   5   6  322.93   25.93
  -3   5   6  343.19   18.08
  -3   5   6  386.06   19.53
  -3   5   6  353.42   20.29
  -3   5   5   61.39    9.47
  -3   5   5   66.74    5.28
  -3   5   5   63.55    9.08
  -3   5   5   61.83   13.85
  -3   5   5   65.00    9.43
  -3   5   4  360.24   18.56
  -3   5   4  382.61   26.83
  -3   5   4  418.96   11.57
  -3   5   4  393.29   18.70
  -3   5   4  392.34   20.37
  -3   5   3  408.00   27.77
  -3   5   3  444.90   11.88
  -3   5   3  457.96   20.94
  -3   5   2  209.36   20.80
   3  -5  -2  200.88    7.42
  -3   5   2  194.97    8.75
  -3   5   2  196.98   24.48
   3  -5  -2  183.16   19.56
   3  -5  -1   31.92    3.50
  -3   5   1   21.51    9.27
   3  -5  -1   32.86    9.02
  -3   5   1   32.47    7.40
  -3   5   1   20.91    6.12
  -3   5   1   33.92    5.03
  -3   5   0 1403.98   47.21
   3  -5   0 1380.01   18.45
  -3   5   0 1312.50   25.56
   3  -5   0 1347.45   23.29
  -3   5   0 1412.22   26.46
  -3   5   0 1317.85   33.53
  -3   5   0 1344.62   33.73
  -3   5   0 1411.71   60.38
   3  -5   0 1362.58   51.91
  -3   5  -1   42.58    8.48
  -3   5  -1   40.09   11.76
   3  -5   1   44.96    3.91
  -3   5  -1   44.28    5.98
  -3   5  -1   36.58   11.25
   3  -5   1   44.51    5.30
  -3   5  -1   46.30    6.53
  -3   5  -1   41.29    7.85
  -3   5  -2   62.43    7.47
   3  -5   2   63.01    4.62
  -3   5  -2   58.52   13.09
   3  -5   2   65.83    6.68
  -3   5  -2   53.46   12.11
  -3   5  -2   60.50    7.76
  -3   5  -2   62.47    9.95
   3  -5   3   14.05    2.91
  -3   5  -3   13.82    8.90
  -3   5  -3   14.74    5.59
  -3   5  -3    8.65    4.66
  -3   5  -3    6.06    7.24
   3  -5   3   12.65    4.50
  -3   5  -4  113.61   14.31
  -3   5  -4  125.83   11.41
   3  -5   4  118.06    6.49
   3  -5   4  131.60   10.05
  -3   5  -4  116.77   10.65
  -3   5  -4  127.41   14.15
   3  -5   5   96.70    6.26
  -3   5  -5  110.34   11.69
  -3   5  -5   98.83   10.97
   3  -5   6   39.73    4.61
  -3   5  -6   43.42    9.31
  -3   5  -6   38.37    8.59
  -3   5  -6   42.86   10.71
   3  -5   6   34.06    6.65
  -3   5  -7  201.50   16.28
   3  -5   7  234.54   14.31
   3  -5   7  188.62    8.81
  -3   5  -7  216.24   16.40
  -3   5  -7  198.23   18.59
   3  -5   8   79.27    6.35
  -3   5  -8   91.09   12.71
  -3   5  -8   84.11   14.01
  -3   5  -8   96.24   11.90
   3  -5   8   92.78    9.53
   3  -5   9   16.20    5.85
   3  -5   9   14.28    3.74
  -3   5  -9   17.60    7.15
  -3   5  -9    2.30    7.19
  -3   5  -9    8.68    7.90
  -3   5 -10   92.86   12.70
   3  -5  10   81.56    8.89
   3  -5  10   58.53    5.92
  -3   5 -10   77.13   11.51
   3  -5  11   51.98    7.10
  -3   5 -11   68.31   11.30
  -3   5 -12    3.51    5.83
   3  -5  12    0.99    2.33
   3  -5  12   -2.84    3.55
  -3   4  14    7.99    3.31
  -3   4  13   10.82    4.05
  -3   4  12  158.24    9.96
  -3   4  11    6.40    3.39
  -3   4  11    1.79    3.35
  -3   4  11   11.24    6.56
  -3   4  10  191.22    8.82
  -3   4  10  187.58   10.01
  -3   4  10  176.78   15.10
  -3   4   9  170.26    9.11
  -3   4   9  177.90    8.25
  -3   4   9  165.67   14.06
  -3   4   8   30.47    7.95
  -3   4   8   16.23    3.91
  -3   4   8   21.64    3.62
  -3   4   8   19.35    6.89
  -3   4   7   11.65    6.21
  -3   4   7    8.89    3.11
  -3   4   7   13.61    2.73
  -3   4   7    7.37    8.07
  -3   4   7   17.47    6.71
  -3   4   6  193.72   18.43
  -3   4   6  198.01    7.00
  -3   4   6  206.88   13.67
  -3   4   6  223.46    8.58
  -3   4   6  212.48   14.37
   3  -4  -5   76.54   13.50
  -3   4   5   90.88    5.69
  -3   4   5   77.65   12.97
  -3   4   5   92.16    9.47
  -3   4   5   91.03    9.30
  -3   4   5   92.75   10.00
  -3   4   4  382.02   24.79
  -3   4   4  427.88   10.57
   3  -4  -4  343.76   55.50
  -3   4   4  407.94   16.98
   3  -4  -4  402.78   30.01
  -3   4   4  390.86   17.95
  -3   4   3  696.16   31.36
  -3   4   3  751.69   13.92
   3  -4  -3  717.11   37.40
  -3   4   3  644.40   22.73
  -3   4   2   20.47    6.91
  -3   4   2   12.00    6.85
   3  -4  -2   13.59    6.20
   3  -4  -2   18.78   22.54
  -3   4   2    6.66    9.63
  -3   4   2   24.68    6.21
  -3   4   2   18.27    4.80
  -3   4   2   19.22    3.14
   3  -4  -1   65.97    4.22
   3  -4  -1   54.85   28.97
  -3   4   1   66.75    7.99
  -3   4   1   65.10    5.28
  -3   4   1   71.70    7.85
  -3   4   1   76.64   13.71
   3  -4  -1   68.84   11.14
  -3   4   0 1363.18   42.03
   3  -4   0 1296.23   16.54
  -3   4   0 1313.18   23.40
   3  -4   0 1302.77  120.80
  -3   4   0 1332.38   23.62
  -3   4   0 1316.19   29.52
  -3   4   0 1293.99   30.20
  -3   4   0 1480.16   57.73
   3  -4   0 1397.05   49.12
   3  -4   1   37.52    3.36
  -3   4  -1   34.24    9.79
  -3   4  -1   35.15    5.37
  -3   4  -1   41.69    7.48
  -3   4  -1   40.66   10.91
  -3   4  -1   37.32    7.52
   3  -4   1   34.19    8.90
  -3   4  -1   41.45    5.89
  -3   4  -2  458.87   16.69
  -3   4  -2  472.95   25.51
  -3   4  -2  446.25   16.50
   3  -4   2  437.92   10.51
   3  -4   2  405.24   72.92
  -3   4  -2  401.87   17.36
  -3   4  -2  449.07   20.15
  -3   4  -2  470.62   33.31
  -3   4  -3  161.49   16.14
  -3   4  -3  153.88   11.04
   3  -4   3  150.59    6.63
   3  -4   3  116.95   44.13
  -3   4  -3  161.42   11.29
   3  -4   3  177.41    9.70
  -3   4  -3  152.35   12.97
  -3   4  -3  155.53   20.59
   3  -4   4   68.11    4.98
  -3   4  -4   65.74    9.08
  -3   4  -4   65.80    8.78
  -3   4  -4   72.02   12.06
   3  -4   5    2.02    2.40
  -3   4  -5    6.48    6.02
  -3   4  -5   -3.38    5.77
  -3   4  -5    2.28    6.78
  -3   4  -6   73.84   10.19
   3  -4   6   77.87    8.17
  -3   4  -6   79.66   13.07
  -3   4  -6   67.06   10.15
   3  -4   6   75.20    5.66
   3  -4   7   25.24    4.07
   3  -4   7   20.73    6.19
  -3   4  -7   25.48    8.75
  -3   4  -7   36.48    9.45
  -3   4  -7   27.69    9.61
   3  -4   8   12.37    3.54
  -3   4  -8   15.94    9.31
  -3   4  -8   17.59    7.98
  -3   4  -8   16.68    8.45
   3  -4   8   16.99    5.54
   3  -4   9  187.64    9.54
   3  -4   9  217.64   13.28
  -3   4  -9  216.08   18.40
   3  -4  10    4.40    4.84
   3  -4  10    2.15    2.66
  -3   4 -10    9.29    7.66
  -3   4 -10   12.97    6.43
   3  -4  11   15.96    5.14
   3  -4  11   14.61    3.52
  -3   4 -11   28.84    9.43
   3  -4  12   57.25    5.57
  -3   4 -12   81.34   11.48
  -3   3  14   13.39    4.34
  -3   3  13   32.78    5.23
   3  -3 -13   25.38    5.27
  -3   3  12   10.33    4.21
   3  -3 -12   -7.65    4.68
  -3   3  11   90.39    6.77
   3  -3 -11   70.48    7.70
  -3   3  11   92.90   11.76
  -3   3  11   82.74    7.60
  -3   3  10   16.87    4.35
  -3   3  10   11.89    3.34
  -3   3  10   13.88    6.13
  -3   3   9  193.95    8.51
  -3   3   9  182.87   14.51
  -3   3   9  174.23    9.18
  -3   3   9  178.91   14.09
  -3   3   8  820.56   17.34
  -3   3   8  824.56   15.77
  -3   3   8  798.47   26.41
  -3   3   8  804.37   27.40
  -3   3   7  599.76   14.03
  -3   3   7  613.07   12.75
  -3   3   7  594.63   21.81
  -3   3   7  590.99   22.55
   3  -3  -6   48.02   10.33
  -3   3   6   63.21    4.19
  -3   3   6   58.22   10.64
  -3   3   6   59.10    7.71
  -3   3   6   62.85    4.57
  -3   3   6   65.70    8.18
  -3   3   5  477.16   24.69
   3  -3  -5  453.06   29.21
   3  -3  -5  420.70   51.51
  -3   3   5  503.98    9.46
  -3   3   5  476.86   18.00
  -3   3   5  481.64   11.10
  -3   3   5  499.38   18.79
  -3   3   4   17.95    5.28
   3  -3  -4    9.32    5.67
  -3   3   4   16.13    2.02
  -3   3   4   15.71    2.70
  -3   3   4   16.27    8.72
  -3   3   3  180.25   15.98
   3  -3  -3  183.70   37.95
  -3   3   3  188.49    8.94
  -3   3   3  195.72   21.68
  -3   3   3  171.27    6.77
   3  -3  -3  201.23   19.06
  -3   3   3  194.94   11.68
  -3   3   2   33.69    9.51
   3  -3  -2   36.98    8.53
  -3   3   2   29.96    3.34
  -3   3   2   35.91    5.93
  -3   3   2   30.46    9.72
  -3   3   2   34.57    5.35
   3  -3  -1  680.44   11.43
   3  -3  -1  652.50   74.88
  -3   3   1  643.57   13.24
  -3   3   1  642.55   18.50
  -3   3   1  636.58   18.11
  -3   3   1  719.14   36.35
   3  -3  -1  678.78   32.11
  -3   3   1  653.12   20.55
  -3   3   0  299.04   19.00
   3  -3   0  278.16    7.34
  -3   3   0  268.98   10.28
  -3   3   0  273.28   12.57
  -3   3   0  285.96   13.31
  -3   3   0  268.80   10.25
   3  -3   0  281.87   20.94
  -3   3   0  268.48   14.18
  -3   3  -1  670.38   27.54
  -3   3  -1  625.64   17.41
   3  -3   1  712.76   84.21
   3  -3   1  642.15   11.45
  -3   3  -1  599.98   17.76
  -3   3  -1  643.01   17.33
  -3   3  -1  660.55   20.34
  -3   3  -1  736.70   37.51
   3  -3   1  622.76   31.50
  -3   3  -2  365.79   20.81
  -3   3  -2  309.05   13.96
   3  -3   2  313.64    8.70
   3  -3   2  345.72   61.77
  -3   3  -2  327.51   13.93
  -3   3  -2  279.84   12.79
  -3   3  -2  322.38   15.75
  -3   3  -2  357.08   27.24
   3  -3   2  309.24   23.23
  -3   3  -3  653.40   27.22
  -3   3  -3  612.53   20.61
   3  -3   3  613.32   12.38
  -3   3  -3  595.12   19.99
  -3   3  -3  662.55   39.28
   3  -3   3  549.25   78.50
  -3   3  -4   22.68    6.48
   3  -3   4   36.14   20.23
  -3   3  -4   34.94    8.67
   3  -3   4   36.70    5.63
   3  -3   4   31.69    3.64
  -3   3  -4   31.61    7.57
  -3   3  -4   23.73    9.04
  -3   3  -4   35.48    7.84
  -3   3  -5  882.38   27.73
   3  -3   5  892.07   16.44
  -3   3  -5  867.81   28.10
   3  -3   5  904.24   22.15
  -3   3  -5  925.84   30.99
  -3   3  -6  513.23   23.07
   3  -3   6  524.59   13.31
   3  -3   6  530.27   17.83
   3  -3   6  471.92    9.97
  -3   3  -6  512.79   23.20
  -3   3  -6  535.82   25.34
  -3   3  -7   -7.07    7.02
   3  -3   7    5.83    4.59
   3  -3   7    0.76    2.74
   3  -3   7    2.46    1.78
  -3   3  -7   -2.39    7.38
  -3   3  -7    4.62    7.69
   3  -3   8   56.01    7.28
   3  -3   8   38.27    3.86
  -3   3  -8   45.70   10.68
  -3   3  -8   49.17    9.74
   3  -3   8   45.96    5.28
   3  -3   9  181.16   11.53
  -3   3  -9  208.76   18.49
   3  -3   9  148.11    6.94
  -3   3  -9  178.39   16.06
   3  -3   9  177.94    9.09
   3  -3  10    1.85    3.82
   3  -3  10    5.79    3.01
   3  -3  10    8.02    2.66
   3  -3  11  131.37    8.23
  -3   3 -11  172.92   17.14
   3  -3  12    2.95    2.44
  -3   3 -12    6.21    7.25
  -3   3 -13    4.08    5.35
   3  -2 -14   21.69    4.78
   3  -2 -13    6.93    4.12
  -3   2  12   37.75    8.59
   3  -2 -12   22.20    5.42
   3  -2 -11  192.26   11.86
  -3   2  11  200.34   15.79
  -3   2  10    2.46    4.86
  -3   2  10   -0.08    3.28
  -3   2  10   -5.69    6.20
  -3   2   9   29.23    7.32
  -3   2   9   35.41    4.31
  -3   2   9   33.94    7.71
  -3   2   8  146.32    6.76
  -3   2   8  141.65   11.77
  -3   2   8  143.77   11.76
  -3   2   7  114.34    5.71
  -3   2   7  109.98    9.99
  -3   2   7  126.85   10.51
  -3   2   6 1291.50   36.58
   3  -2  -6 1282.41   49.34
   3  -2  -6 1405.03   21.05
  -3   2   6 1462.03   17.23
  -3   2   6 1409.56   30.45
  -3   2   6 1431.83   31.29
  -3   2   5  147.19   13.40
   3  -2  -5  135.68   27.09
  -3   2   5  164.43    5.43
  -3   2   5  164.79   10.41
   3  -2  -5  177.09   20.63
  -3   2   5  166.21   10.75
   3  -2  -5  163.66    6.54
  -3   2   4   17.13    4.98
   3  -2  -4   25.84    8.83
  -3   2   4   16.37    7.74
   3  -2  -4   12.30   11.79
  -3   2   3  104.84   12.01
  -3   2   3  122.30    8.30
  -3   2   3  123.67    6.92
  -3   2   3  122.18   16.08
   3  -2  -3  123.50   14.35
   3  -2  -3  122.70   29.68
  -3   2   2 1564.88   37.47
   3  -2  -2 1573.19  101.92
  -3   2   2 1572.51   25.70
  -3   2   2 1586.21   24.04
  -3   2   2 1613.75   52.95
   3  -2  -2 1668.57   48.55
  -3   2   2 1550.35   27.97
  -3   2   1   43.93    6.47
  -3   2   1   38.04    8.59
   3  -2  -1   39.03    7.70
   3  -2  -1   17.89   17.26
  -3   2   1   34.56    5.38
  -3   2   1   38.25    5.44
  -3   2   0  391.92   19.55
  -3   2   0  372.88   12.61
  -3   2   0  378.90   11.54
  -3   2   0  375.66   11.10
  -3   2   0  364.73   13.56
  -3   2   0  427.06   25.94
   3  -2   0  411.15   23.80
  -3   2   0  367.25   14.31
  -3   2  -1   71.43    6.71
  -3   2  -1   64.02    5.96
  -3   2  -1   68.36   10.26
   3  -2   1   53.85   25.60
  -3   2  -1   72.62    6.82
  -3   2  -1   68.24    7.14
  -3   2  -1   81.08   12.11
  -3   2  -2   42.01    6.69
  -3   2  -2   38.83    9.14
   3  -2   2   51.15   26.95
  -3   2  -2   44.98    6.32
  -3   2  -2   41.40    8.58
  -3   2  -3   53.61    7.69
   3  -2   3   46.95    2.72
   3  -2   3   44.74   23.18
  -3   2  -3   49.48    8.08
  -3   2  -3   51.69    7.81
  -3   2  -3   54.09    9.40
  -3   2  -3   53.89   12.23
  -3   2  -4  275.53   17.96
  -3   2  -4  286.45   15.10
   3  -2   4  267.26    6.64
   3  -2   4  263.19   51.13
  -3   2  -4  267.56   15.70
  -3   2  -4  285.40   15.89
   3  -2   5  284.61    7.29
   3  -2   5  288.14   11.89
  -3   2  -5  281.97   17.05
  -3   2  -5  283.13   16.89
  -3   2  -5  275.95   16.08
  -3   2  -6  334.27   18.59
   3  -2   6  325.99   13.53
   3  -2   6  323.67    8.52
  -3   2  -6  347.77   19.64
  -3   2  -6  306.78   18.71
  -3   2  -7  106.53   13.20
   3  -2   7   92.62    5.15
   3  -2   7   92.12    7.97
  -3   2  -7   98.26   12.21
  -3   2  -7   95.49   13.81
   3  -2   8  629.92   19.39
   3  -2   8  639.76   13.87
  -3   2  -8  588.34   26.91
   3  -2   9   76.41    7.64
   3  -2   9   71.93    5.29
  -3   2  -9   88.96   14.64
  -3   2 -10   33.87   11.11
  -3   2 -10   31.51   12.43
   3  -2  10   13.02    2.97
  -3   2 -11   51.68   11.84
   3  -2  11   39.82    4.34
  -3   2 -12    0.88    7.03
   3  -2  12    0.60    2.04
  -3   2 -13   29.42    7.70
  -3   2 -13   35.77    8.92
   3  -1 -15   60.20    7.01
  -3   1  15   84.31    7.18
  -3   1  14   49.55    6.02
   3  -1 -14   43.23    6.70
  -3   1  13   51.13    6.39
   3  -1 -13   41.82    6.59
  -3   1  12    9.79    3.75
  -3   1  12    2.53    5.50
   3  -1 -12    5.14    4.51
  -3   1  11   27.46    7.37
  -3   1  11   26.53    5.13
  -3   1  11   21.67    7.09
   3  -1 -11   14.10    4.81
  -3   1  10   54.54    9.02
  -3   1  10   63.76    6.10
  -3   1  10   62.77    5.55
  -3   1  10   53.79    8.72
  -3   1   9  355.99   12.15
  -3   1   9  372.41   10.88
  -3   1   9  375.96   18.89
  -3   1   9  360.82   18.37
  -3   1   8  135.96    7.38
  -3   1   8  150.86    6.68
  -3   1   8  140.69   11.66
  -3   1   8  159.83   12.02
  -3   1   7   12.18    5.02
   3  -1  -7   11.70    6.10
  -3   1   7   16.11    3.14
  -3   1   7   17.47    3.09
  -3   1   7   22.27    5.78
   3  -1  -7   13.94    3.97
  -3   1   6    6.16    4.64
  -3   1   6   14.63    6.51
  -3   1   6    3.53    4.46
   3  -1  -6    6.95    3.04
  -3   1   6    5.56    2.34
  -3   1   5  161.85   12.88
  -3   1   5  170.05    6.39
   3  -1  -5  186.08    7.26
  -3   1   5  183.64   10.54
  -3   1   4  321.18   16.86
   3  -1  -4  344.41    8.08
   3  -1  -4  338.89   41.67
  -3   1   4  337.87   12.81
  -3   1   4  338.72    9.87
  -3   1   4  331.19    7.96
  -3   1   4  346.29   13.37
  -3   1   3  344.04   17.14
  -3   1   3  372.98    8.11
   3  -1  -3  379.01    7.25
   3  -1  -3  407.10   45.38
  -3   1   3  390.31   12.80
  -3   1   3  382.19   10.89
  -3   1   2  238.86   14.76
  -3   1   2  240.05    9.74
  -3   1   2  234.79    6.60
   3  -1  -2  232.74   37.35
  -3   1   2  240.61    9.22
  -3   1   2  249.14   10.59
  -3   1   1   16.32    4.24
   3  -1  -1   14.63    2.16
   3  -1  -1   13.39    5.53
   3  -1  -1    3.17   18.13
  -3   1   1   18.29    3.78
  -3   1   1   13.59    4.07
  -3   1   0  493.89   20.34
   3  -1   0  438.03    8.15
  -3   1   0  457.30   12.00
  -3   1   0  446.76   13.80
   3  -1   0  455.82    6.51
   3  -1   0  446.35   23.02
  -3   1   0  436.76   13.56
  -3   1  -1  331.06   17.48
   3  -1   1  310.73    7.26
   3  -1   1  304.88   47.17
  -3   1  -1  316.46   11.65
  -3   1  -1  310.39   11.58
   3  -1   1  329.72    6.07
   3  -1   1  317.48   20.62
  -3   1  -1  299.87   11.29
  -3   1  -2  195.05   14.02
   3  -1   2  167.07    6.12
  -3   1  -2  166.49   10.40
  -3   1  -2  176.94   10.33
   3  -1   2  198.95   39.59
  -3   1  -2  195.69   18.61
  -3   1  -2  164.59   10.01
   3  -1   2  176.79    4.76
   3  -1   2  163.78   15.63
   3  -1   3  106.21    4.19
  -3   1  -3  115.95   12.10
   3  -1   3  105.55    5.31
  -3   1  -3  103.36    9.49
  -3   1  -3   97.74    9.00
   3  -1   3  133.61   34.30
  -3   1  -3  101.56    9.20
  -3   1  -3  114.07   15.66
   3  -1   3   89.92   12.99
  -3   1  -4  265.84   16.82
   3  -1   4  254.40    6.85
   3  -1   4  244.55    8.36
   3  -1   4  272.19   47.04
  -3   1  -4  259.34   15.05
  -3   1  -4  251.21   14.11
  -3   1  -4  252.29   14.25
  -3   1  -4  251.79   25.06
   3  -1   5   26.63    2.83
  -3   1  -5   24.79    7.53
   3  -1   5   23.90    4.52
   3  -1   5   25.50    3.52
  -3   1  -5   23.64    8.44
  -3   1  -5   18.90    5.81
   3  -1   6    8.81    3.60
   3  -1   6    9.10    3.26
   3  -1   6    6.79    2.04
   3  -1   6    7.47    2.27
  -3   1  -6   12.06    8.45
  -3   1  -6    0.46    5.25
   3  -1   7    5.52    3.04
   3  -1   7    6.81    2.11
  -3   1  -7    1.03    8.78
   3  -1   7    2.46    3.41
  -3   1  -7    4.47    5.79
   3  -1   7    1.67    2.13
   3  -1   8  157.38    9.61
   3  -1   8  153.68    8.69
   3  -1   8  158.43    6.89
  -3   1  -8  169.78   17.76
   3  -1   8  163.94    7.27
   3  -1   9  494.40   15.14
   3  -1   9  480.82   12.93
   3  -1   9  468.28   12.12
  -3   1  -9  529.53   29.53
  -3   1  -9  506.16   28.43
   3  -1  10   28.46    4.80
   3  -1  10   32.83    4.22
   3  -1  11    7.51    2.71
   3  -1  11    3.33    3.25
   3  -1  12  107.05    7.73
  -3   1 -12   98.29   13.68
   3  -1  12   83.99    6.10
   3  -1  13   41.28    4.61
  -3   1 -13   46.87   10.06
  -3   0  15    0.76    3.14
   3   0 -15    3.82    3.84
  -3   0  14   29.48    5.06
   3   0 -14   17.77    5.63
   3   0 -13   76.38    8.43
  -3   0  13   76.80    7.31
  -3   0  13   66.62   10.52
  -3   0  12  152.26    9.19
  -3   0  12  162.54   15.05
   3   0 -12  140.42   11.08
  -3   0  11  139.76    8.38
   3   0 -11  136.59   10.67
  -3   0  11  129.04   12.70
  -3   0  11  120.31   12.54
  -3   0  10  183.91    9.15
   3   0 -10  158.04   10.59
  -3   0  10  170.45   13.43
  -3   0  10  152.36   13.07
   3   0  -9  142.59    9.61
  -3   0   9  157.52    8.05
  -3   0   9  162.28   12.89
  -3   0   9  159.33   12.26
   3   0  -8  265.64   11.70
  -3   0   8  278.98    9.55
  -3   0   8  277.67   15.01
  -3   0   8  277.03   15.26
  -3   0   7 1083.08   16.87
  -3   0   7 1021.73   26.25
   3   0  -7 1036.19   20.51
  -3   0   7 1074.32   26.84
  -3   0   6 1190.21   16.34
   3   0  -6 1167.39   19.52
  -3   0   6 1196.25   26.36
  -3   0   5   31.02    5.75
   3   0  -5   29.04    8.82
   3   0  -5   23.97    7.10
  -3   0   5   23.36    2.70
  -3   0   5   24.56    6.49
  -3   0   5   20.81    3.30
   3   0  -5   22.34    3.40
  -3   0   5   21.21   13.92
  -3   0   4  178.80   12.29
  -3   0   4  187.85    5.84
   3   0  -4  195.63    6.31
  -3   0   4  200.31    7.88
   3   0  -4  200.61   19.06
  -3   0   3 1078.26   27.59
  -3   0   3 1043.28   72.90
   3   0  -3 1104.01   12.93
  -3   0   3 1069.09   20.11
  -3   0   3 1114.30   18.12
  -3   0   3 1035.75   42.47
   3   0  -3 1163.18   41.02
  -3   0   3 1115.21   13.24
  -3   0   3 1087.93   21.46
  -3   0   2 2833.68   43.90
  -3   0   2 2857.09   29.68
  -3   0   2 2888.98   21.19
  -3   0   2 2879.95   29.20
  -3   0   2 2789.46   62.45
   3   0  -2 2818.25   56.87
  -3   0   2 2843.06   32.64
  -3   0   1    9.21    3.62
  -3   0   1    4.48    4.68
   3   0  -1    9.57    4.57
  -3   0   1   13.03    7.93
   3   0  -1    6.04    1.83
   3   0  -1    7.26    1.58
  -3   0   1   15.48   17.98
  -3   0   1    9.38    3.77
   3   0   0   52.38    3.57
   3   0   0   55.04    3.15
  -3   0   0   58.35    9.16
   3   0   0   43.48   17.75
   3   0   0   54.53    2.72
   3   0   0   54.69    8.26
  -3   0  -1  645.91   23.41
   3   0   1  585.25   10.36
   3   0   1  628.33   63.17
  -3   0  -1  557.50   60.62
   3   0   1  587.37   11.93
  -3   0  -1  598.09   16.64
   3   0   1  610.80    8.69
  -3   0  -1  649.58   30.47
   3   0   1  584.81   27.05
  -3   0  -2  585.05   23.05
   3   0   2  559.05   10.99
   3   0   2  560.74   12.94
  -3   0  -2  522.12   61.60
  -3   0  -2  579.54   17.13
   3   0   2  591.90    9.15
  -3   0  -2  626.53   31.69
   3   0   2  567.75   28.52
   3   0   3   55.81    4.19
  -3   0  -3   49.08    9.43
  -3   0  -3   55.55    6.88
  -3   0  -3   50.87    7.18
  -3   0  -3   64.31   11.57
   3   0   3   52.08    3.26
   3   0   3   54.77   10.34
   3   0   4  703.36   11.49
  -3   0  -4  750.68   27.17
   3   0   4  680.29   13.76
  -3   0  -4  706.70   22.80
  -3   0  -4  714.21   23.49
  -3   0  -4  639.61   21.48
  -3   0  -4  705.98   41.36
   3   0   5   49.40    3.75
   3   0   5   53.02    4.69
  -3   0  -5   48.22    9.82
  -3   0  -5   56.94    9.03
   3   0   5   45.51    4.94
  -3   0  -5   52.34    8.91
  -3   0  -5   49.99    7.66
   3   0   6    6.95    2.30
   3   0   6    4.12    3.10
   3   0   6    9.31    3.07
  -3   0  -6    6.14    7.65
  -3   0  -6    5.12    4.72
   3   0   7    6.52    2.95
   3   0   7   10.12    2.67
  -3   0  -7   10.96    9.63
   3   0   7   11.65    2.74
   3   0   8   12.28    3.52
   3   0   8   11.48    2.83
  -3   0  -8   17.01    9.53
  -3   0  -8   19.32    9.51
   3   0   8   13.50    2.96
   3   0   9   59.00    5.20
   3   0   9   57.42    4.94
  -3   0  -9   74.40   14.77
   3   0   9   50.93    5.86
  -3   0  -9   60.54   11.76
  -3   0 -10   -0.76    9.22
   3   0  10   -2.70    3.21
   3   0  10    3.62    2.48
   3   0  10    3.88    2.92
  -3   0 -11   66.48   12.71
   3   0  11   61.96    5.18
   3   0  11   60.93    5.38
   3   0  11   65.60    6.46
  -3   0 -12  133.58   15.00
   3   0  12  111.54    7.75
  -3   0 -12  129.99   17.10
   3   0  12  122.33    6.92
  -3  -1  15   71.86    6.61
   3   1 -15   70.64    7.70
  -3  -1  14  169.34    9.80
   3   1 -14  168.82   11.64
  -3  -1  13   12.81    3.96
  -3  -1  13    4.94    6.21
   3   1 -13   12.31    5.23
  -3  -1  12  208.18   10.26
   3   1 -12  208.14   12.52
  -3  -1  12  204.58   16.98
  -3  -1  12  184.11   14.96
  -3  -1  11   -3.43    5.78
  -3  -1  11    4.84    3.32
  -3  -1  11    2.42    5.96
   3   1 -11    0.38    4.43
  -3  -1  10  527.37   14.46
   3   1 -10  511.76   17.84
  -3  -1  10  511.10   23.33
  -3  -1  10  514.83   22.88
  -3  -1   9   24.96    7.24
  -3  -1   9   21.20    3.61
   3   1  -9   15.89    4.36
  -3  -1   8   36.59    7.27
  -3  -1   8   34.70    3.86
   3   1  -8   33.21    5.25
   3   1  -7  845.09   18.55
  -3  -1   7  868.24   14.90
  -3  -1   7  851.57   19.16
  -3  -1   7  864.16   24.17
   3   1  -6  170.46   16.42
   3   1  -6  198.44    8.38
  -3  -1   6  202.23    6.73
  -3  -1   6  151.42   27.71
  -3  -1   6  190.32    9.11
   3   1  -6  180.08   22.84
  -3  -1   6  199.59   11.46
  -3  -1   5  452.71   18.02
   3   1  -5  464.63   25.10
  -3  -1   5  495.63    9.24
   3   1  -5  491.90   11.44
  -3  -1   5  454.17   48.25
  -3  -1   5  500.74   13.62
   3   1  -5  468.62   31.87
  -3  -1   4  906.34   24.85
  -3  -1   4  968.50   12.15
   3   1  -4  958.25   14.02
  -3  -1   4  990.55   18.24
   3   1  -4  950.31   39.67
  -3  -1   4  964.40   21.14
  -3  -1   3  165.87   11.94
  -3  -1   3  154.79   29.99
   3   1  -3  175.59    5.56
  -3  -1   3  181.49    8.12
  -3  -1   3  177.28    5.10
   3   1  -3  182.10   15.99
  -3  -1   3  174.83    8.87
  -3  -1   2 2354.66   40.85
   3   1  -2 2321.00   16.53
  -3  -1   2 2209.20  107.80
  -3  -1   2 2464.69   27.84
  -3  -1   2 2434.03   57.75
   3   1  -2 2300.85   49.90
  -3  -1   2 2408.95   28.87
  -3  -1   1  318.79   16.73
   3   1  -1  307.86    6.15
   3   1  -1  312.98    7.43
  -3  -1   1  288.91   42.39
   3   1  -1  288.57    6.10
  -3  -1   1  323.16   19.78
   3   1  -1  296.53   17.13
  -3  -1   1  312.16    9.99
  -3  -1   0   -0.89    4.15
   3   1   0    0.10    2.03
   3   1   0    1.62    1.34
   3   1   0    1.94    3.30
   3   1   0    1.32    1.66
  -3  -1   0   -7.04   13.64
  -3  -1   0    0.57    3.22
   3   1   0    1.56    1.94
  -3  -1  -1  262.07   16.29
   3   1   1  248.65    6.77
  -3  -1  -1  233.06   39.63
  -3  -1  -1  246.46   10.51
   3   1   1  245.81    7.75
   3   1   1  252.04    5.95
   3   1   1  257.53    8.12
  -3  -1  -1  264.09   19.30
   3   1   1  252.17   17.45
  -3  -1  -2  284.00   17.31
  -3  -1  -2  291.00   21.48
   3   1   2  262.93    7.66
   3   1   2  272.55    9.26
  -3  -1  -2  231.91   42.60
  -3  -1  -2  266.74   11.61
   3   1   2  267.90    8.85
   3   1   2  265.51    6.47
   3   1   2  257.04   19.89
   3   1   3  212.84   19.46
  -3  -1  -3  285.03   18.82
   3   1   3  236.17    7.84
   3   1   3  254.77    9.88
  -3  -1  -3  253.95   46.17
  -3  -1  -3  266.67   12.31
   3   1   3  264.57    9.65
  -3  -1  -3  268.99   23.00
   3   1   3  246.43    6.73
  -3  -1  -4  382.39   21.50
   3   1   4  347.65   12.55
  -3  -1  -4  344.70   14.70
  -3  -1  -4  325.55   52.93
   3   1   4  346.71    9.89
   3   1   4  365.88   12.25
  -3  -1  -4  348.88   28.49
   3   1   4  349.45    8.42
  -3  -1  -5  153.67   15.57
   3   1   5  142.24    5.96
   3   1   5  144.70    7.33
  -3  -1  -5  134.31   10.19
   3   1   6  635.66   12.86
  -3  -1  -6  664.46   27.98
   3   1   6  648.47   15.11
   3   1   7   85.82    6.45
   3   1   7   90.07    5.53
  -3  -1  -8  117.30   15.01
   3   1   8   95.19    7.09
   3   1   8  108.24    6.28
   3   1   8   94.19    6.03
  -3  -1  -8  124.39   16.56
  -3  -1  -9   67.08   13.07
   3   1   9   62.05    5.23
   3   1   9   54.13    6.01
   3   1   9   58.49    5.35
  -3  -1 -10  252.25   20.78
   3   1  10  235.16   11.29
   3   1  10  232.54    9.54
   3   1  10  226.07    9.35
  -3  -1 -11    3.23    8.27
   3   1  11   -0.86    2.97
   3   1  11   -1.76    2.62
   3   1  11   -0.41    2.37
   3   1  12    3.66    2.24
  -3  -1 -12    6.99    6.23
   3   1  12    8.11    3.08
   3   1  12    9.73    2.78
  -3  -2  15   25.96    4.25
  -3  -2  14  120.82    8.28
  -3  -2  14   88.93   11.46
  -3  -2  13   62.62   10.81
  -3  -2  13   67.43    6.48
  -3  -2  13   56.65   10.28
  -3  -2  12    9.99    7.24
  -3  -2  12    7.26    3.52
  -3  -2  12   12.75    6.68
  -3  -2  11    6.24    5.83
  -3  -2  11    3.52    3.02
  -3  -2  10   17.32    6.42
  -3  -2  10   12.21    3.24
  -3  -2   9    7.35    5.57
  -3  -2   9    3.60    2.46
  -3  -2   8  158.35    6.90
  -3  -2   8  143.07   12.58
  -3  -2   7 1277.75   17.37
   3   2  -7 1298.43   25.34
  -3  -2   7 1238.16   30.41
   3   2  -6  532.30   28.75
  -3  -2   6  615.07   10.90
   3   2  -6  558.74   39.09
  -3  -2   5  199.55   12.92
   3   2  -5  188.30   15.68
   3   2  -5  188.08    7.35
  -3  -2   5  204.25    5.86
  -3  -2   5  162.66   33.18
   3   2  -5  193.63   20.53
  -3  -2   5  187.22   11.36
  -3  -2   4  778.14   24.32
   3   2  -4  767.82   28.68
   3   2  -4  760.55   13.32
  -3  -2   4  797.57   18.16
   3   2  -4  806.29   35.51
  -3  -2   4  792.06   10.39
  -3  -2   4  776.53   19.69
  -3  -2   3  808.94   25.39
   3   2  -3  856.92   13.64
  -3  -2   3  797.03   70.27
  -3  -2   3  871.29   17.90
   3   2  -3  873.77   32.90
  -3  -2   3  825.63   19.25
   3   2  -2   87.78    4.75
  -3  -2   2   85.67   10.34
  -3  -2   2   82.98   24.54
  -3  -2   2   98.27   11.78
   3   2  -2   87.24    9.13
  -3  -2   2   87.88    6.56
   3   2  -1  678.00   12.70
   3   2  -1  656.95   11.31
  -3  -2   1  682.29   15.70
  -3  -2   1  691.61   28.65
   3   2  -1  664.95   24.77
  -3  -2   1  691.19   14.50
  -3  -2   1  688.05   24.97
   3   2   0  581.03    9.09
   3   2   0  592.37   12.41
  -3  -2   0  569.57   62.44
   3   2   0  568.74   11.56
  -3  -2   0  572.45   15.08
   3   2   0  592.85   24.37
  -3  -2  -1   29.57    7.23
   3   2   1   22.77    2.49
  -3  -2  -1   22.67   18.56
  -3  -2  -1   30.76    8.75
   3   2   1   24.00    3.62
  -3  -2  -1   28.29    4.44
   3   2   1   23.34    5.85
   3   2   1   25.49    3.45
   3   2   2  104.46    4.71
   3   2   2  106.88    6.58
  -3  -2  -2   94.72   28.39
  -3  -2  -2  111.70    7.99
   3   2   2  102.14    6.14
  -3  -2  -2  111.42   13.36
  -3  -2  -2  111.81   13.51
   3   2   2   96.13   11.79
   3   2   3  328.69   23.39
  -3  -2  -3  303.67   50.37
   3   2   3  385.37    9.46
  -3  -2  -3  360.27   25.32
  -3  -2  -3  373.49   14.21
   3   2   3  367.37   12.12
   3   2   3  373.91   12.40
  -3  -2  -3  424.20   23.02
  -3  -2  -4  498.17   26.04
   3   2   4  406.49   28.64
  -3  -2  -4  470.66   16.92
   3   2   4  523.44   11.78
  -3  -2  -4  442.81   31.45
   3   2   4  519.57   15.33
   3   2   5   33.96    3.94
  -3  -2  -5   24.34    9.14
   3   2   5   40.97    5.62
   3   2   6    2.28    2.59
   3   2   6    6.61    4.24
   3   2   6    8.65    4.38
   3   2   7   76.06    6.04
  -3  -2  -7   83.91   12.87
  -3  -2  -7   73.32   13.13
  -3  -2  -8   17.45    9.15
   3   2   8   20.14    4.10
   3   2   8   18.18    3.45
  -3  -2  -9   70.62   11.99
   3   2   9   63.67    5.36
   3   2   9   62.37    6.33
  -3  -2 -10   62.24   12.87
   3   2  10   55.47    5.07
   3   2  10   54.16    5.73
   3   2  11   63.76    5.88
  -3  -2 -11   55.91   11.54
   3   2  11   63.18    5.19
   3   2  11   63.99    5.17
  -3  -2 -11   71.65   14.36
   3   2  12    9.29    2.65
  -3  -2 -12    4.63    6.53
   3   2  12    9.95    3.02
   3   2  12   13.33    2.93
  -3  -2 -12    6.94    8.26
   3   3 -15  110.39    8.89
  -3  -3  14    8.24    3.14
  -3  -3  14    3.33    5.97
   3   3 -14    5.40    4.22
   3   3 -13  382.96   16.57
  -3  -3  13  337.44   12.90
  -3  -3  13  350.59   22.65
  -3  -3  13  327.05   21.35
  -3  -3  12   86.04    6.62
   3   3 -12   82.19    8.54
  -3  -3  12   85.54   12.23
  -3  -3  11   36.53    8.84
  -3  -3  11   40.80    4.72
   3   3 -11   45.07    6.70
  -3  -3  10   47.52    9.95
  -3  -3  10   43.91    4.50
   3   3 -10   45.15    6.06
   3   3 -10   41.35    6.25
   3   3  -9  432.00   17.25
  -3  -3   9  431.41   11.72
   3   3  -9  461.92   15.22
  -3  -3   9  426.77   21.40
  -3  -3   8   17.42    6.54
  -3  -3   8   14.93    2.70
   3   3  -8   23.39    4.57
   3   3  -8   15.93    5.04
   3   3  -7   13.63    5.72
   3   3  -7   16.73    4.03
  -3  -3   7   15.58    2.40
   3   3  -7    7.12    4.07
   3   3  -7   19.01    4.06
   3   3  -6   84.40   11.80
   3   3  -6   94.18    8.19
   3   3  -6   93.68    7.11
   3   3  -6   89.59    6.09
   3   3  -6   84.41   15.52
  -3  -3   5  289.49   15.84
   3   3  -5  259.50   18.23
   3   3  -5  299.21    9.00
   3   3  -5  285.14    9.96
   3   3  -5  291.00   10.64
   3   3  -5  319.86   12.86
   3   3  -5  276.25   23.27
  -3  -3   5  306.37   14.03
  -3  -3   4   18.74    5.05
   3   3  -4   18.48    2.94
   3   3  -4   23.90    7.28
  -3  -3   4   13.60    6.71
   3   3  -4   20.46    5.52
   3   3  -4   19.60    3.62
   3   3  -4   15.50    2.85
   3   3  -3  496.54   20.30
   3   3  -3  493.73   12.44
   3   3  -3  503.35   14.10
   3   3  -3  485.65   11.22
   3   3  -3  485.39   22.22
  -3  -3   3  501.68   15.57
  -3  -3   3  518.76   22.27
  -3  -3   2   18.47    4.30
   3   3  -2   21.02    3.45
   3   3  -2   21.95    2.57
   3   3  -2   21.19    4.91
  -3  -3   2   27.67    9.34
  -3  -3   2   21.14    4.55
   3   3  -2   15.95    4.08
   3   3  -2   20.85    3.10
   3   3  -1  186.67    7.31
   3   3  -1  186.34    7.94
   3   3  -1  195.87   10.59
   3   3  -1  186.72    5.61
  -3  -3   1  176.92    9.15
  -3  -3   1  198.31   15.20
   3   3  -1  188.24   12.27
  -3  -3   1  204.61   16.14
   3   3   0   20.36    3.68
  -3  -3   0   19.41    5.77
   3   3   0   20.52    2.41
   3   3   0   19.39    4.80
  -3  -3   0   20.18    4.22
   3   3   0   15.63    2.95
   3   3   1  803.17   28.19
  -3  -3  -1  756.37   76.94
   3   3   1  915.69   17.87
   3   3   1  897.42   17.00
  -3  -3  -1  932.38   20.05
   3   3   1  879.48   12.37
  -3  -3  -1  904.47   32.84
  -3  -3  -1  971.35   34.26
   3   3   2  584.62   15.38
   3   3   2  583.24   14.78
  -3  -3  -2  566.57   16.36
   3   3   2  555.18   10.31
  -3  -3  -2  563.66   27.92
  -3  -3  -2  625.05   28.42
   3   3   3  138.82    5.49
   3   3   3  150.02    8.34
  -3  -3  -3  130.55    8.90
   3   3   3  138.10    5.63
  -3  -3  -3  141.61   15.79
   3   3   4  226.70    7.53
   3   3   4  235.17   10.86
   3   3   4  208.75    7.33
  -3  -3  -4  253.09   20.36
   3   3   5   18.11    3.07
   3   3   5   17.15    3.11
   3   3   5   26.85    5.37
   3   3   5   24.13    4.82
  -3  -3  -6   12.99    9.76
   3   3   6    9.99    4.98
   3   3   6   10.48    3.04
   3   3   6    8.14    2.53
   3   3   6    4.71    4.02
   3   3   7  321.09   10.22
   3   3   7  316.04   11.34
   3   3   8   92.19    6.57
   3   3   8   95.86    6.29
   3   3   8  102.99    6.24
  -3  -3  -8  102.14   14.32
  -3  -3  -9   92.61   13.99
   3   3   9   77.53    6.32
   3   3   9   81.33    5.80
   3   3   9   89.62    6.23
  -3  -3 -10   40.43   10.36
   3   3  10   36.62    4.87
   3   3  10   47.26    4.66
   3   3  10   43.68    4.67
   3   3  11   55.25    4.80
   3   3  11   59.11    5.09
  -3  -3 -11   55.10   10.72
  -3  -3 -11   37.24   10.72
   3   4 -15    5.98    3.75
  -3  -4  14    0.73    5.84
  -3  -4  14    7.36    5.88
   3   4 -14    4.78    4.09
  -3  -4  13    7.47    6.83
   3   4 -13   -2.86    4.20
  -3  -4  12    6.60    7.07
   3   4 -12    6.75    4.67
  -3  -4  11   30.19    9.16
   3   4 -11   20.40    5.68
   3   4 -11   25.05    5.41
  -3  -4  10   69.34   10.98
   3   4 -10   70.44    7.44
   3   4 -10   68.37    8.53
  -3  -4   9  126.33   10.06
   3   4  -9  141.48    8.83
   3   4  -9  123.81   11.10
  -3  -4   9  132.01   13.23
  -3  -4   8   68.61    9.57
   3   4  -8   54.87    7.26
   3   4  -8   66.02    6.12
  -3  -4   8   60.42    7.34
   3   4  -8   55.82    7.76
   3   4  -7 1184.35   27.10
   3   4  -7 1227.62   21.88
   3   4  -7 1207.54   26.29
   3   4  -7 1244.21   29.69
   3   4  -6  567.28   17.75
   3   4  -6  564.79   13.75
   3   4  -6  548.27   16.73
   3   4  -6  577.30   19.70
  -3  -4   6  558.56   20.81
   3   4  -5  987.37   21.95
   3   4  -5 1010.64   16.86
   3   4  -5  994.07   20.74
   3   4  -5 1035.29   25.29
  -3  -4   5  968.63   25.84
   3   4  -4  237.13   10.64
   3   4  -4  239.01    9.67
  -3  -4   4  230.16   12.62
  -3  -4   4  230.35   16.73
  -3  -4   3   26.04    5.46
  -3  -4   3   21.49    8.86
   3   4  -3   23.23    2.97
   3   4  -3   23.71    4.32
   3   4  -3   24.99    5.22
   3   4  -3   21.92    3.63
  -3  -4   2    7.68    4.05
  -3  -4   2   11.86    9.70
   3   4  -2    4.60    1.95
   3   4  -2    3.18    4.98
   3   4  -2    4.98    3.20
  -3  -4   2    2.85    3.56
   3   4  -2    3.89    2.86
  -3  -4   1   -2.51    3.11
  -3  -4   1   -8.06    9.60
   3   4  -1   -2.83    3.13
   3   4  -1   -0.90    1.85
   3   4  -1    0.96    5.17
  -3  -4   1   -3.64    3.75
   3   4  -1    0.97    2.60
   3   4   0  494.32   14.04
   3   4   0  503.45   19.34
   3   4   0  505.30   13.69
  -3  -4   0  497.30   15.45
   3   4   0  474.78    9.77
   3   4   1  374.61   12.74
   3   4   1  363.19   17.33
  -3  -4  -1  352.35   13.15
   3   4   1  353.02    8.75
   3   4   1  368.29   12.27
  -3  -4  -1  394.86   24.63
  -3  -4  -2    5.27    9.49
  -3  -4  -2   11.15    3.69
   3   4   2    7.02    2.20
   3   4   2   13.13    3.70
   3   4   3  476.79   15.00
   3   4   3  435.10   10.41
  -3  -4  -3  491.25   28.80
   3   4   4  778.56   20.13
   3   4   4  721.85   13.45
  -3  -4  -4  756.40   34.82
   3   4   5  374.74   10.26
   3   4   5  395.82   15.60
   3   4   5  411.27   16.04
  -3  -4  -5  373.01   25.65
  -3  -4  -6   12.51    9.83
   3   4   6    2.97    2.25
   3   4   6    7.33    4.83
   3   4   6   18.59    5.43
   3   4   7   -1.22    4.73
   3   4   7    4.02    2.57
  -3  -4  -8   11.65    8.44
   3   4   8    4.10    2.88
   3   4   8    6.50    2.93
   3   4   9   10.53    3.22
   3   4   9   12.11    3.30
  -3  -4 -10   14.82    8.01
   3   4  10   10.55    2.89
   3   4  10   16.42    3.29
  -3  -4 -11    9.87    5.88
   3   4  11   11.37    2.81
  -3  -4 -11   14.12    8.41
   3   4  11    6.98    2.41
  -3  -5  15  241.18   16.78
   3   5 -15  272.63   12.15
   3   5 -14   26.56    4.79
  -3  -5  14   27.83    8.25
  -3  -5  13   13.87    7.37
   3   5 -13   25.36    5.17
   3   5 -12  130.83    9.64
  -3  -5  12  125.65   14.87
  -3  -5  11   35.92    9.86
   3   5 -11   45.25    6.29
   3   5 -11   35.72    7.66
  -3  -5  10   25.56    8.68
   3   5 -10   21.68    6.46
   3   5 -10   30.97    5.19
   3   5  -9    3.37    3.36
  -3  -5   9   11.81    7.86
   3   5  -9   -1.25    4.61
   3   5  -9    3.13    5.39
   3   5  -8   85.27    8.99
   3   5  -8   85.93    6.92
   3   5  -8   82.55    8.86
   3   5  -8   79.29   10.00
   3   5  -7   60.66    7.47
  -3  -5   7   67.17    7.56
   3   5  -7   66.70    5.52
   3   5  -7   55.14    7.38
   3   5  -7   62.17    8.48
  -3  -5   7   69.26   10.22
  -3  -5   6   67.62    8.91
   3   5  -6   67.85    5.57
   3   5  -6   72.64    7.79
   3   5  -6   67.20    7.39
   3   5  -6   66.76    9.33
   3   5  -5  515.89   17.66
   3   5  -5  517.44   16.72
  -3  -5   5  480.63   19.70
  -3  -5   5  480.05   24.14
  -3  -5   4   42.92    7.19
  -3  -5   4   50.39   11.05
   3   5  -4   44.12    5.77
   3   5  -4   48.43    7.51
   3   5  -4   59.30    4.51
   3   5  -4   52.41    5.82
   3   5  -4   49.94    7.20
   3   5  -3  487.73   15.90
   3   5  -3  479.33   19.01
   3   5  -3  476.68   10.75
   3   5  -3  452.56   14.64
  -3  -5   3  450.73   17.68
  -3  -5   3  432.25   25.31
  -3  -5   2    7.16    4.55
   3   5  -2    7.53    3.64
   3   5  -2    7.27    2.27
   3   5  -2    9.53    5.86
  -3  -5   2   -0.46    8.95
  -3  -5   2    6.47    4.16
   3   5  -2    4.80    3.01
   3   5  -1   11.80    4.15
   3   5  -1    5.03    6.36
   3   5  -1    8.40    2.28
  -3  -5   1   14.57   10.58
  -3  -5   1    4.91    3.91
   3   5  -1    2.86    3.54
   3   5   0  142.16    8.77
   3   5   0  141.61   12.43
   3   5   0  133.38    8.00
  -3  -5   0  135.17    8.98
   3   5   0  150.01    6.01
   3   5   1  191.69   10.33
   3   5   1  179.98    9.47
   3   5   1  171.14   13.71
  -3  -5  -1  155.70    9.64
   3   5   1  174.58    6.67
  -3  -5  -2   -3.26   10.90
   3   5   2   12.29    7.68
   3   5   2    7.72    2.45
   3   5   2   12.28    4.15
   3   5   3    5.62    2.18
  -3  -5  -3   13.15   11.68
   3   5   3    3.96    3.54
   3   5   4  477.28   17.08
   3   5   4  476.36   16.91
  -3  -5  -4  455.51   30.29
   3   5   4  438.52   11.39
   3   5   5   24.79    3.64
   3   5   5   36.75    6.11
   3   5   5   28.33    5.95
   3   5   6   61.60    5.06
   3   5   6   75.06    8.59
   3   5   7  234.36   13.83
   3   5   7  215.91    8.95
   3   5   8   72.09    5.51
   3   5   9   -1.55    2.41
  -3  -5  -9   -1.86    6.85
  -3  -5 -10   16.08    7.06
   3   5  10   28.20    3.71
  -3  -5 -10   32.57   10.39
   3   6 -14  177.62   10.17
  -3  -6  14  189.03   15.82
  -3  -6  13    2.99    6.52
   3   6 -13    7.59    3.40
  -3  -6  12   28.31    9.04
   3   6 -12   26.65    5.23
  -3  -6  11   25.00    8.58
   3   6 -11   37.17    5.66
   3   6 -11   37.69    8.29
  -3  -6  10    6.36    6.95
   3   6 -10   11.23    3.92
   3   6 -10    4.15    5.10
   3   6 -10    5.18    5.48
   3   6  -9   62.44    8.76
   3   6  -9   55.81    6.21
   3   6  -9   60.05    9.80
   3   6  -8    1.05    3.02
   3   6  -8   11.08    5.50
   3   6  -8    6.79    4.87
   3   6  -8   -0.34    5.86
  -3  -6   7   22.64    7.71
   3   6  -7   21.20    4.10
   3   6  -7   20.87    6.28
   3   6  -7   16.75    5.15
   3   6  -7   20.94    7.65
   3   6  -6  106.67    9.93
   3   6  -6  123.36    7.66
   3   6  -6  106.74    9.43
  -3  -6   6  100.75   11.67
  -3  -6   5   24.78    7.56
  -3  -6   5   27.31   10.51
   3   6  -5   28.85    3.69
   3   6  -5   24.76    5.97
   3   6  -5   22.58    4.69
   3   6  -5   19.37    6.12
   3   6  -4  274.67   13.75
   3   6  -4  256.42   15.62
   3   6  -4  264.94    8.85
   3   6  -4  270.97   13.05
   3   6  -4  263.04   15.07
  -3  -6   4  248.50   15.36
  -3  -6   4  235.36   21.35
  -3  -6   3   61.48   13.48
   3   6  -3   56.22    6.95
   3   6  -3   47.08    8.30
   3   6  -3   60.44    7.01
   3   6  -3   50.59    4.13
  -3  -6   3   46.92    8.08
   3   6  -2   71.83    7.20
   3   6  -2   57.32    9.58
  -3  -6   2   61.74    7.64
   3   6  -2   62.30    6.53
   3   6  -2   65.00    4.41
  -3  -6   2   53.90    7.84
  -3  -6   2   54.95   13.39
   3   6  -1  156.00   10.18
   3   6  -1  163.44   14.15
   3   6  -1  168.81   10.13
  -3  -6   1  147.32   10.47
   3   6  -1  161.45    6.66
  -3  -6   1  160.54   19.87
  -3  -6   0   17.56   12.69
   3   6   0   11.79    6.94
   3   6   0   11.00    4.57
  -3  -6   0   15.80    4.61
   3   6   0   12.15    2.54
   3   6   0   17.81    4.80
   3   6   1  245.38   17.34
   3   6   1  226.94   11.74
   3   6   1  242.70    8.30
  -3  -6  -2   82.77   16.45
   3   6   2  100.87   13.04
   3   6   2   96.18    8.22
   3   6   2   96.95    5.65
   3   6   3  203.86   11.97
   3   6   3  221.27   11.95
   3   6   3  189.83    7.86
  -3  -6  -3  209.95   23.88
   3   6   4    6.75    4.75
   3   6   4    2.53    2.17
   3   6   4    7.70    4.69
   3   6   5    0.87    4.31
   3   6   5   -0.42    2.54
  -3  -6  -5   -5.03   10.95
   3   6   5   -0.89    4.23
  -3  -6  -6    0.93   10.64
   3   6   6   -2.59    4.65
   3   6   6    1.86    2.64
   3   6   7   10.00    4.98
   3   6   7    6.05    2.50
   3   6   8    0.59    2.74
   3   6   8    1.59    2.27
   3   6   9   60.27    5.02
  -3  -6  -9   64.15   10.77
  -3  -7  14   34.64    8.30
  -3  -7  13  -11.73    6.92
   3   7 -12  143.78    9.04
  -3  -7  12  115.78   14.02
  -3  -7  11   61.93   11.60
   3   7 -11   64.11    6.67
   3   7 -11   65.28    9.97
   3   7 -10   93.03   10.70
   3   7 -10  113.19    8.28
   3   7 -10   97.47   11.96
   3   7  -9    4.95    3.32
   3   7  -9   11.03    5.92
   3   7  -9    2.77    4.76
   3   7  -9   12.97    7.17
   3   7  -8   99.11   10.79
   3   7  -8  132.27    8.91
   3   7  -8  114.92   10.80
   3   7  -8  104.02   12.96
  -3  -7   8  121.02   14.00
   3   7  -7  378.21   18.91
   3   7  -7  385.44   12.74
   3   7  -7  367.70   17.89
  -3  -7   7  361.50   21.28
   3   7  -6  503.29   21.10
   3   7  -6  530.73   13.91
   3   7  -6  494.35   20.15
   3   7  -6  534.22   23.94
  -3  -7   6  482.91   24.10
   3   7  -5  115.24   10.66
   3   7  -5  105.40    6.12
   3   7  -5  108.12    9.62
   3   7  -5  116.72   11.51
  -3  -7   5   84.71   14.94
  -3  -7   5   96.05   11.58
  -3  -7   4   43.87    8.49
   3   7  -4   57.50    8.48
  -3  -7   4   55.48   13.27
   3   7  -4   51.65    9.23
   3   7  -4   49.71    4.45
   3   7  -4   52.72    7.24
  -3  -7   3    6.47    5.83
  -3  -7   3    7.63   10.98
   3   7  -3    1.65    4.75
   3   7  -3    1.43    6.79
   3   7  -3    7.70    2.42
  -3  -7   3    5.50    5.20
   3   7  -3    4.24    4.34
   3   7  -2  175.85   11.67
   3   7  -2  171.54   15.06
   3   7  -2  172.97   11.27
  -3  -7   2  171.72   12.62
   3   7  -2  184.06    7.40
  -3  -7   2  151.46   20.58
   3   7  -1  231.17   13.00
   3   7  -1  225.11   17.75
   3   7  -1  235.39   12.86
  -3  -7   1  215.79   13.08
   3   7  -1  239.37    8.50
  -3  -7   1  219.87   24.87
  -3  -7   0   -4.01   13.45
   3   7   0    6.85    8.21
  -3  -7   0    4.50    3.85
   3   7   0    3.26    2.27
   3   7   0   12.03    4.91
   3   7   1  235.69   18.79
   3   7   1  234.65   12.90
   3   7   1  233.49    8.59
   3   7   2  376.77   16.62
   3   7   2  369.12   23.66
   3   7   2  369.29   16.19
   3   7   2  375.00   11.03
  -3  -7  -2  383.02   32.97
   3   7   3   14.38    3.10
  -3  -7  -3   21.22   13.20
   3   7   3   15.31    5.54
   3   7   3   18.61    5.32
   3   7   4   68.26    5.34
   3   7   4   75.51    8.79
  -3  -7  -4   68.15   17.77
   3   7   4   75.52    8.36
   3   7   5  216.00    9.08
   3   7   5  226.91   13.45
   3   7   5  232.58   13.90
  -3  -7  -6    3.44   11.12
   3   7   6   -2.39    4.13
   3   7   6    5.33    2.52
   3   7   7   -3.06    3.98
   3   7   7    3.92    2.93
   3   7   7    1.83    2.11
   3   7   8    0.08    2.04
   3   7   8   -3.15    2.66
  -3  -8  13  130.74   12.21
  -3  -8  13  147.25   14.53
  -3  -8  12   18.99    7.26
  -3  -8  11   24.91    9.27
   3   8 -11   13.23    6.18
   3   8 -10   29.58    6.99
   3   8 -10   34.85    8.82
  -3  -8   9   71.86   12.23
   3   8  -9   76.01   10.27
   3   8  -9   63.92    8.84
   3   8  -9   67.79   11.11
  -3  -8   8   58.64   11.76
   3   8  -8   54.61    9.28
   3   8  -8   67.66    9.21
  -3  -8   7   22.50    8.24
   3   8  -7   32.66    7.92
   3   8  -7   24.10    6.46
   3   8  -7   35.75    8.87
   3   8  -6  118.58   11.95
   3   8  -6  112.73   10.97
   3   8  -6   97.95   12.54
  -3  -8   6   95.64   12.39
   3   8  -5  529.13   22.41
   3   8  -5  532.14   21.85
  -3  -8   5  464.41   23.48
  -3  -8   4   26.14    8.20
   3   8  -4   27.02    7.06
  -3  -8   4   25.73   12.64
   3   8  -4   31.81    9.26
  -3  -8   4   31.45    7.41
   3   8  -4   31.62    6.88
   3   8  -3  199.15   13.77
   3   8  -3  187.45   17.26
   3   8  -3  171.61   12.45
  -3  -8   3  168.61   14.03
  -3  -8   3  137.12   13.15
  -3  -8   3  162.48   22.83
   3   8  -2  100.25    9.80
  -3  -8   2   90.45   19.96
   3   8  -2   84.43   12.81
   3   8  -2  104.10    9.87
  -3  -8   2   94.52    9.97
  -3  -8   1   -4.02   13.45
   3   8  -1    8.30    5.39
   3   8  -1   -1.57    8.31
  -3  -8   1    5.69    4.59
   3   8  -1   10.30    5.21
   3   8   0  151.47   16.99
  -3  -8   0  124.69   21.23
   3   8   0  151.27   11.28
   3   8   0  154.21    7.27
   3   8   1   -0.37    2.19
   3   8   1   -6.63    9.36
   3   8   1   -2.85    4.68
   3   8   2    7.87    5.18
  -3  -8  -2    8.95   15.29
   3   8   2   -0.84    8.78
   3   8   2   10.39    5.17
  -3  -8  -3   14.65   13.25
   3   8   3   31.81    6.23
   3   8   3   27.27    5.96
  -3  -8  -4   29.89   15.64
   3   8   4   40.55    6.88
   3   8   4   39.97    6.89
  -3  -8  -5    4.17   11.61
   3   8   5   14.56    5.24
   3   8   5   22.62    6.03
   3   8   6  130.10   10.62
   3   8   6  147.70    7.83
   3   8   7   88.53    8.51
   3   8   7   90.81    6.20
  -3  -9  12   -9.44    6.64
  -3  -9  12    7.87    6.10
  -3  -9  10   52.52   10.62
   3   9 -10   44.06    8.09
  -3  -9   9   37.09   10.12
   3   9  -9   42.89    8.14
   3   9  -9   39.75    7.42
  -3  -9   8    6.57    7.05
   3   9  -8    9.14    5.79
   3   9  -8   -3.40    4.88
   3   9  -8   13.55    7.22
  -3  -9   7   14.01    8.42
   3   9  -7   10.51    6.38
   3   9  -7   18.81    7.13
  -3  -9   6   17.80    8.09
   3   9  -6   19.78    6.95
   3   9  -6   13.22    5.41
  -3  -9   5   -5.59    6.18
   3   9  -5   11.81    6.20
  -3  -9   5    5.18    6.12
   3   9  -5   -3.56    5.13
  -3  -9   4   -2.48    6.75
   3   9  -4   16.05    6.91
  -3  -9   4   -5.43   12.02
  -3  -9   4    3.67    5.47
   3   9  -4    8.28    5.94
   3   9  -3  243.92   15.88
   3   9  -3  194.33   18.13
   3   9  -3  231.98   14.67
  -3  -9   3  202.22   15.40
  -3  -9   3  211.81   25.05
   3   9  -2  171.89   13.60
   3   9  -2  173.64   12.89
  -3  -9   2  131.10   11.82
   3   9  -2  140.58   16.24
  -3  -9   2  162.74   24.69
  -3  -9   1   60.23   19.15
   3   9  -1   56.97   12.49
   3   9  -1   46.51    7.91
  -3  -9   0  104.05   21.32
   3   9   0  106.05   10.25
   3   9   0  105.17   15.22
   3   9   1   83.36    9.41
   3   9   1   73.21   13.54
   3   9   1   77.99    8.98
   3   9   2   45.99    7.38
   3   9   2   63.78    8.26
   3   9   3   86.14    9.14
  -3  -9  -3   83.21   20.94
   3   9   3   87.16    9.57
  -3  -9  -4    5.15   13.04
   3   9   4    2.69    4.20
   3   9   4    7.33    4.40
  -3  -9  -5    2.99   11.26
   3   9   5   10.33    4.30
   3   9   5   12.83    3.10
  -3 -10  11   34.05    8.46
  -3 -10  11   29.23    7.37
  -3 -10  10   52.17    9.85
   3  10 -10   55.99    7.90
  -3 -10  10   58.43    9.82
  -3 -10   9   17.76    8.27
   3  10  -9   12.84    5.82
  -3 -10   8   16.92    7.30
   3  10  -8   18.19    6.49
  -3 -10   8   31.39    8.81
   3  10  -8   19.22    5.54
   3  10  -7  121.93   12.35
   3  10  -7  109.72   10.86
  -3 -10   7  132.25   14.09
  -3 -10   7  102.67   13.03
  -3 -10   6   40.16    9.64
   3  10  -6   46.15    8.67
  -3 -10   6   38.86    9.30
   3  10  -6   43.83    7.83
  -3 -10   5   27.28    7.78
   3  10  -5   51.96    8.81
  -3 -10   5   37.00    8.07
   3  10  -5   36.65    7.44
  -3 -10   4   -3.78   11.99
   3  10  -4   10.11    6.31
  -3 -10   4    5.32    5.03
   3  10  -4   15.10    6.24
   3  10  -3   19.50    6.81
   3  10  -3    5.88    7.23
  -3 -10   3   14.46    5.12
  -3 -10   3   19.58   12.95
   3  10  -3   14.73    5.97
  -3 -10   2  119.57   21.60
   3  10  -2  147.40   16.14
   3  10  -2  161.14   12.65
  -3 -10   1   77.18   19.53
   3  10  -1  106.38   15.66
   3  10  -1  113.45   10.79
  -3 -10   0   55.73   19.57
   3  10   0   39.51    7.08
   3  10   0   30.20   10.80
   3  10   0   33.85    6.87
   3  10   1  140.50   11.50
   3  10   1  133.36   11.12
  -3 -10  -2   62.43   18.66
   3  10   2   57.79    7.46
   3  10   2   69.59    8.33
  -3 -10  -3   13.11   11.70
   3  10   3    8.72    4.38
   3  10   3   10.41    4.52
  -3 -10  -4   16.22   11.08
   3  10   4    9.95    4.27
   3  10   4   16.41    4.76
  -3 -11   9   55.45    9.04
  -3 -11   8   32.67    8.22
   3  11  -8   41.44    6.96
  -3 -11   8   35.22    7.75
  -3 -11   7   11.64    6.81
   3  11  -7   10.58    5.38
  -3 -11   7    7.54    5.88
   3  11  -7    4.01    4.26
   3  11  -6   52.09    8.43
  -3 -11   6   44.62    8.88
   3  11  -6   55.81    8.16
   3  11  -5   31.73    7.10
  -3 -11   5   25.64    6.97
   3  11  -5   35.31    7.06
   3  11  -4  134.94   12.22
   3  11  -4  134.95   11.47
   3  11  -3   42.95    7.99
   3  11  -3   34.83    6.70
  -3 -11   2    6.04   11.15
   3  11  -2    7.67    7.93
   3  11  -2    0.15    4.29
   3  11  -1   52.72    7.98
  -3 -11   1   36.51   13.87
   3  11  -1   42.75    7.29
  -3 -11   0   31.71   14.11
   3  11   0   53.86    7.57
   3  11   0   52.24    7.33
  -3 -11  -1   49.96   16.09
   3  11   1   38.73    6.72
   3  11   1   34.23    6.27
  -4  11   3    6.68    7.23
  -4  11   2   -0.09    7.06
  -4  11   2   -4.81    9.58
  -4  11   1   43.69   10.92
  -4  11   1   50.64   14.55
  -4  11   0   32.11   10.46
  -4  11   0   31.77   14.01
  -4  11  -1   11.79    9.04
   4 -11   1   18.12    7.25
  -4  11  -2   25.12   10.60
  -4  11  -3   91.97   13.19
   4 -11   3   69.41   11.16
  -4  11  -4   39.87    9.89
   4 -11   4    8.84    6.71
  -4  10   6   23.06   11.01
  -4  10   5   36.64   13.13
  -4  10   4  120.17   15.05
  -4  10   4  101.54   19.32
  -4  10   3   65.85   12.74
  -4  10   3   46.70   15.55
  -4  10   2   38.30   11.02
  -4  10   1   46.02   11.83
  -4  10   1   33.63   14.98
  -4  10   0   29.43    9.90
  -4  10   0   25.01   12.01
  -4  10  -1    7.26    9.41
  -4  10  -1    9.57   12.56
  -4  10  -2   19.98   11.44
   4 -10   3   -0.62    6.88
  -4  10  -4    5.10    5.73
  -4  10  -4   11.05    5.66
   4 -10   4   15.43    7.99
  -4  10  -5   36.01    7.02
  -4  10  -5   18.72    6.85
   4 -10   5   29.89    8.29
  -4  10  -6   63.21    8.26
  -4  10  -6   57.94    9.74
   4 -10   6   45.02    8.39
  -4   9   8    2.79    6.72
  -4   9   7   24.63    8.95
  -4   9   7   28.96   10.33
  -4   9   6   27.14   10.10
  -4   9   6   33.80   12.78
  -4   9   5   13.89    8.55
  -4   9   5    4.50    8.23
  -4   9   5   15.23   13.73
  -4   9   4   24.63    9.24
  -4   9   4   26.39   10.37
  -4   9   4   18.39   12.20
  -4   9   3   17.60   10.11
  -4   9   3   13.63   12.66
  -4   9   3   -5.97    9.04
  -4   9   2  123.88   17.05
  -4   9   1  449.96   37.08
  -4   9   1  386.76   26.76
  -4   9   0   45.44   16.59
  -4   9  -1  -16.08   14.18
  -4   9  -2  188.75   23.26
  -4   9  -2  190.93   13.89
  -4   9  -2  156.64   15.35
  -4   9  -3    7.63   10.74
  -4   9  -3    0.54    6.04
  -4   9  -3    5.45    5.18
  -4   9  -4   87.40   10.36
  -4   9  -4   75.61    9.91
   4  -9   4   66.99    7.99
  -4   9  -4   62.10   10.98
   4  -9   4   67.01   11.20
  -4   9  -5  -10.96    5.71
   4  -9   5   -2.51    3.99
  -4   9  -5    3.96    5.31
  -4   9  -5   -1.13    6.94
   4  -9   5    8.75    7.35
  -4   9  -6   -5.66    4.93
   4  -9   6    8.07    4.65
  -4   9  -6    1.44    4.69
  -4   9  -6   -3.91    6.33
   4  -9   6    3.16    5.79
  -4   9  -7   24.47    6.65
   4  -9   7   26.34    5.99
  -4   9  -7   34.17    7.58
  -4   9  -7   32.95    9.29
   4  -9   7   19.53    6.81
  -4   9  -8   11.93    5.11
   4  -9   8    1.34    3.68
  -4   9  -8    1.28    4.69
  -4   8   9  130.06   14.94
  -4   8   8   18.26    8.71
  -4   8   7   95.46   13.74
  -4   8   7   68.40   15.55
  -4   8   6   25.27    9.53
  -4   8   6   16.32   12.71
  -4   8   5  275.09   28.14
  -4   8   5  323.57   22.42
  -4   8   5  327.44   23.08
  -4   8   4  127.21   15.78
  -4   8   4  138.56   16.86
  -4   8   4  133.61   22.46
  -4   8   3    6.07    8.24
  -4   8   3   24.29   16.03
  -4   8   1   24.03   15.34
  -4   8   1    6.65    8.88
  -4   8   0  515.23   37.30
  -4   8  -1  166.77   22.93
  -4   8  -1  167.65   12.42
  -4   8  -1  152.58   15.00
   4  -8   2   96.88    8.75
  -4   8  -2  103.90   10.79
  -4   8  -2   86.16   18.25
  -4   8  -2   99.00   13.13
   4  -8   3   43.35    6.88
  -4   8  -3   41.44    7.64
  -4   8  -3   22.99   12.67
  -4   8  -3   40.91    7.72
  -4   8  -3   33.50    9.44
  -4   8  -4  159.67   13.39
   4  -8   4  146.22   11.28
  -4   8  -4  175.22   14.07
  -4   8  -4  150.05   16.99
  -4   8  -5  101.85   11.39
   4  -8   5  114.38   10.66
  -4   8  -5  119.29   11.88
  -4   8  -5  126.86   15.65
   4  -8   5   85.29   12.69
  -4   8  -6    1.16    5.65
   4  -8   6    9.81    5.22
  -4   8  -6   -7.34    5.75
  -4   8  -6   -7.10    7.90
   4  -8   6    2.67    5.50
  -4   8  -7   57.40    9.49
   4  -8   7   74.74    9.06
  -4   8  -7   80.15   10.67
  -4   8  -8   -7.68    5.79
   4  -8   8   -1.92    4.80
  -4   8  -8   10.06    5.70
  -4   8  -9   37.10    7.70
   4  -8   9   32.20    6.43
  -4   8  -9   46.14    8.62
  -4   8  -9   41.38    9.07
  -4   7  10   11.34    6.83
  -4   7   9  129.37    9.26
  -4   7   9  189.65   17.42
  -4   7   8    3.51    7.73
  -4   7   7  185.43   17.47
  -4   7   7  121.96   19.86
   4  -7  -6   69.08    6.16
  -4   7   6   92.37   13.74
  -4   7   6   72.75   17.15
   4  -7  -5  178.66    9.08
  -4   7   5  173.37   22.24
  -4   7   5  171.64   16.11
  -4   7   5  201.22   17.69
   4  -7  -4  128.61    7.73
  -4   7   4  128.62   14.75
  -4   7   4  132.60   14.94
  -4   7   4  127.16   20.72
  -4   7   3  294.05   27.89
   4  -7  -3  288.52   11.38
   4  -7  -2   41.17    4.84
  -4   7   2   43.68   10.96
  -4   7   1   10.24    8.55
   4  -7  -1    3.20    2.69
  -4   7   1   16.71   13.34
   4  -7   0    0.11    2.53
  -4   7   0   -4.87    8.33
  -4   7   0    6.49    5.62
   4  -7   1   40.94    4.92
   4  -7   1   33.63    5.85
  -4   7  -1   29.17   13.35
  -4   7  -1   24.10    8.82
  -4   7  -1   27.15    6.04
  -4   7  -2  140.44   21.03
  -4   7  -2  118.66   10.80
   4  -7   2  129.65    7.80
   4  -7   2  127.51   10.03
  -4   7  -2  134.94   11.62
  -4   7  -2  118.18   14.15
  -4   7  -3   80.38    9.60
   4  -7   3  103.31    7.14
   4  -7   3  102.99    9.55
  -4   7  -3  101.69   10.29
  -4   7  -3   82.33   17.05
  -4   7  -3   95.44   13.26
   4  -7   4   40.20    5.04
  -4   7  -4   52.14    8.88
   4  -7   4   47.38    7.50
  -4   7  -4   20.59   10.65
  -4   7  -4   43.09    8.51
  -4   7  -4   43.42   11.07
   4  -7   5   51.13    5.54
  -4   7  -5   53.04    9.04
   4  -7   5   62.59    8.53
  -4   7  -5   49.57    8.93
  -4   7  -5   53.21   12.26
   4  -7   5   50.03    9.33
   4  -7   6   -0.38    5.27
   4  -7   6    1.44    2.70
  -4   7  -6    6.70    6.14
   4  -7   6    5.75    6.09
   4  -7   7  136.15   11.87
  -4   7  -7  126.75   13.33
   4  -7   7   92.76    7.20
  -4   7  -7  130.95   13.42
   4  -7   8   38.12    4.58
  -4   7  -8   65.62   10.46
  -4   7  -8   70.46   10.86
  -4   7  -8   80.55   13.49
  -4   7  -9   19.35    7.40
  -4   7  -9   12.62    6.79
  -4   7  -9   26.38    8.80
   4  -7  10   19.98    5.36
  -4   7 -10   28.93    7.48
  -4   7 -10   29.31    7.45
  -4   7 -10   27.07    7.65
  -4   6  12   75.03    7.12
  -4   6  11   33.42    5.46
  -4   6  11   46.99    9.89
  -4   6  10    3.30    3.57
  -4   6  10    5.81    6.99
  -4   6   9   -0.45    3.46
  -4   6   9    2.94    7.51
  -4   6   8  186.24   16.31
  -4   6   8  139.93    9.44
  -4   6   7    2.46    3.36
  -4   6   7   13.71   11.50
  -4   6   7   12.25    7.59
  -4   6   6  145.99   20.86
  -4   6   6  181.13   15.77
  -4   6   6  157.87    9.91
  -4   6   5    5.75    7.00
  -4   6   5   -4.25   11.46
  -4   6   5   10.04    7.79
   4  -6  -4   11.41    3.36
  -4   6   4    3.45   11.66
   4  -6  -3  101.84    6.97
  -4   6   3  106.77   17.02
   4  -6  -2   64.87    5.49
  -4   6   2   73.33   11.05
  -4   6   1  455.39   31.91
   4  -6  -1  440.92   15.09
   4  -6  -1  445.10   12.76
  -4   6   1  406.79   22.24
  -4   6   1  394.75   20.52
   4  -6   0   17.27    3.63
  -4   6   0   22.31   11.48
  -4   6   0   15.93    8.08
   4  -6   0   12.36    4.29
  -4   6   0    6.43    5.76
  -4   6   0   16.78    4.89
   4  -6   1   15.24    3.40
   4  -6   1   16.14    4.94
  -4   6  -1    3.13   10.49
  -4   6  -1    8.78    7.18
  -4   6  -1   20.85    7.92
  -4   6  -1   20.34    5.61
  -4   6  -2   73.62    8.53
   4  -6   2   77.08    6.14
   4  -6   2   76.94    8.18
  -4   6  -2   78.45   15.37
  -4   6  -2   75.35    8.49
  -4   6  -2   77.31   11.90
  -4   6  -3   45.70   13.39
   4  -6   3   58.03    5.64
  -4   6  -3   57.35    8.39
   4  -6   3   47.10    7.13
  -4   6  -3   56.23    8.13
  -4   6  -3   53.82   11.28
  -4   6  -4  113.83   17.59
  -4   6  -4  133.28   12.03
   4  -6   4  130.68    7.75
   4  -6   4  143.06   11.33
  -4   6  -4  137.24   12.31
  -4   6  -4  138.22   15.73
  -4   6  -5   33.32    7.79
   4  -6   5   27.03    7.17
   4  -6   5   30.59    4.27
  -4   6  -5   35.27    8.09
  -4   6  -6   28.00    8.23
   4  -6   6   30.85    4.67
  -4   6  -6   38.42    8.99
  -4   6  -7   11.95    7.39
   4  -6   7    8.95    3.30
  -4   6  -7   -3.41    7.03
  -4   6  -7   18.80    9.57
  -4   6  -8  196.97   17.11
   4  -6   8  158.31    8.74
   4  -6   8  222.11   14.29
  -4   6  -8  203.96   16.68
  -4   6  -8  196.25   19.23
  -4   6  -9   97.97   12.49
   4  -6   9   55.53    5.59
   4  -6   9   98.42   10.00
  -4   6  -9   97.86   12.71
  -4   6  -9   92.26   13.18
   4  -6  10   33.08    4.45
  -4   6 -10   67.74   10.66
   4  -6  10   71.72    8.18
  -4   6 -10   63.89   10.43
  -4   6 -10   52.20    9.40
  -4   6 -11   12.36    6.17
  -4   6 -11   26.63    7.29
  -4   5  13    7.05    3.94
  -4   5  12   89.02    7.79
  -4   5  11   52.01    6.30
  -4   5  11   41.18    9.01
  -4   5  10   24.49    5.07
  -4   5  10   26.17    7.87
  -4   5   9  434.89   15.74
  -4   5   9  425.96   23.89
  -4   5   9  396.86   24.36
  -4   5   8   12.12    6.60
  -4   5   8   20.86    4.72
  -4   5   8   32.05    9.19
  -4   5   7   45.90    9.46
  -4   5   7   52.15    5.82
  -4   5   7   34.77   11.51
  -4   5   7   48.11    8.99
  -4   5   6   84.22   11.43
  -4   5   6   64.25   14.25
  -4   5   6   79.25   10.51
  -4   5   6   81.73    6.68
  -4   5   5    5.13    6.56
  -4   5   5    4.04    3.03
  -4   5   5    6.90    6.06
  -4   5   5    8.52    6.32
  -4   5   4  162.98   19.99
  -4   5   4  170.27   14.44
   4  -5  -3   97.20    6.37
  -4   5   3  104.78   16.67
  -4   5   3   95.62   10.56
  -4   5   3  100.46   12.20
   4  -5  -2  865.65   16.74
  -4   5   2  885.62   28.21
  -4   5   2  865.26   26.72
   4  -5  -1   38.43    4.10
  -4   5   1   29.93    7.34
  -4   5   1   35.64    7.15
   4  -5   0  519.04   13.19
  -4   5   0  521.84   31.16
  -4   5   0  529.03   17.01
  -4   5   0  475.57   21.85
  -4   5   0  514.50   22.90
  -4   5  -1  662.91   34.64
   4  -5   1  662.30   14.43
  -4   5  -1  635.86   20.22
  -4   5  -1  660.93   20.77
  -4   5  -1  606.58   24.87
  -4   5  -1  660.96   26.39
  -4   5  -2  987.13   42.19
  -4   5  -2  918.26   25.95
   4  -5   2  994.63   18.23
   4  -5   2 1006.80   24.20
  -4   5  -2  961.57   26.54
  -4   5  -2  911.10   32.18
   4  -5   3    6.04    4.51
  -4   5  -3   16.49    6.15
   4  -5   3   10.09    3.01
  -4   5  -3    5.77    9.13
  -4   5  -3    9.28    5.15
  -4   5  -3   10.80    7.52
  -4   5  -4   -5.75    5.72
   4  -5   4   10.46    5.43
   4  -5   4   10.49    3.47
  -4   5  -4    5.24    8.00
  -4   5  -4    6.60    6.01
  -4   5  -4   10.90    8.12
  -4   5  -5  219.22   16.07
   4  -5   5  204.68    9.52
  -4   5  -5  214.33   15.46
  -4   5  -6   10.15    6.34
   4  -5   6   17.04    4.01
  -4   5  -6   24.70    7.09
  -4   5  -6   13.86   10.27
   4  -5   7   46.49    5.34
  -4   5  -7   51.97    9.82
   4  -5   7   61.88    8.99
  -4   5  -7   42.43    9.38
  -4   5  -7   59.45   12.21
  -4   5  -8    4.69    6.75
   4  -5   8    8.40    5.74
   4  -5   8    6.17    3.28
  -4   5  -8    1.03    6.63
  -4   5  -8    0.81    7.55
  -4   5  -9   35.86    9.73
   4  -5   9   39.53    7.28
   4  -5   9   26.33    4.13
  -4   5  -9   43.40    9.49
  -4   5  -9   38.97    9.93
   4  -5  10   37.98    6.52
  -4   5 -10   35.85    9.32
   4  -5  10   21.85    4.01
  -4   5 -10   38.38    9.17
  -4   5 -10   17.89    7.12
   4  -5  11   23.63    5.25
   4  -5  11    8.50    2.79
  -4   5 -11   16.64    6.91
  -4   4  14   41.47    5.42
  -4   4  13   -6.49    3.75
  -4   4  12  271.23   12.78
  -4   4  12  245.16   18.27
  -4   4  11    5.94    4.09
  -4   4  11    0.36    6.06
  -4   4  10  159.78    9.78
  -4   4  10  152.34   14.96
  -4   4  10  144.80   14.96
  -4   4   9   43.33    9.63
  -4   4   9   38.75    5.61
  -4   4   9   39.44    9.32
  -4   4   8  386.54   13.30
  -4   4   8  371.46   20.38
  -4   4   8  358.86   21.06
  -4   4   7  251.10   10.39
  -4   4   7  250.18   16.14
  -4   4   7  231.03   16.76
  -4   4   6  113.50   16.49
  -4   4   6  125.07   11.73
  -4   4   6  112.96    7.25
  -4   4   6  121.08   12.38
  -4   4   5  232.19   20.65
  -4   4   5  240.11    9.72
  -4   4   5  245.05   16.57
  -4   4   4   68.17    9.70
  -4   4   4   70.63   14.18
  -4   4   4   74.45    9.56
   4  -4  -4   69.09   32.06
  -4   4   4   67.95    5.57
  -4   4   3   27.85   11.38
   4  -4  -3   21.28    3.36
   4  -4  -3    8.62   14.84
  -4   4   3   22.86   10.76
  -4   4   3   23.78    6.39
   4  -4  -2   20.96   26.03
  -4   4   2   18.80   10.98
   4  -4  -2    4.35    2.25
  -4   4   2    9.69    5.86
  -4   4   2    5.45    7.25
  -4   4   2   -5.08    4.70
   4  -4  -1  505.43   12.08
   4  -4  -1  455.12   76.45
  -4   4   1  493.67   19.51
  -4   4   1  512.37   19.72
  -4   4   1  549.26   41.36
  -4   4   1  480.34   22.20
  -4   4   0   22.25    9.88
   4  -4   0   27.26    3.56
  -4   4   0   31.06   11.09
  -4   4   0   19.64    5.75
  -4   4   0   24.93    6.65
  -4   4  -1 1268.89   43.41
  -4   4  -1 1140.30   25.96
   4  -4   1 1223.40   18.30
  -4   4  -1 1193.70   26.32
  -4   4  -1 1091.62   29.26
  -4   4  -1 1196.70   32.80
  -4   4  -2   74.68    8.22
   4  -4   2   85.60    5.45
  -4   4  -2   83.63   13.35
  -4   4  -2   83.57    8.40
  -4   4  -2   82.17   10.43
  -4   4  -3   12.81    5.72
   4  -4   3    6.94    3.00
  -4   4  -3   20.80   10.23
  -4   4  -3    7.04    5.28
  -4   4  -3   15.35    7.09
  -4   4  -4  315.32   23.28
  -4   4  -4  348.39   18.61
   4  -4   4  340.03   11.17
  -4   4  -4  358.54   18.20
   4  -4   5   57.37    5.41
  -4   4  -5   49.64    9.00
   4  -4   5   66.43    8.10
  -4   4  -5   64.78    9.76
  -4   4  -5   38.52    9.79
  -4   4  -6   15.41    7.51
   4  -4   6    7.37    3.37
   4  -4   6    6.00    4.85
  -4   4  -6   14.01    6.81
  -4   4  -6    9.80    9.41
   4  -4   7  214.70   10.17
   4  -4   7  249.60   14.44
  -4   4  -7  235.33   18.41
  -4   4  -7  244.00   18.58
  -4   4  -7  230.95   20.43
  -4   4  -8   35.98    9.70
   4  -4   8   41.13    7.15
   4  -4   8   27.62    4.38
  -4   4  -8   44.34   10.39
  -4   4  -8   31.60    9.71
  -4   4  -9    9.31    8.94
   4  -4   9    9.74    4.87
   4  -4   9    3.94    2.81
  -4   4  -9    3.23    7.09
  -4   4  -9    7.89    7.00
  -4   4 -10   23.11    8.75
   4  -4  10   11.89    4.95
   4  -4  10    9.68    3.44
  -4   4 -10   12.56    7.70
   4  -4  11    7.99    3.93
   4  -4  11    6.69    2.74
  -4   3  14  119.89    8.91
  -4   3  13   37.22    5.51
  -4   3  13   24.26    7.69
  -4   3  12    9.31    3.96
  -4   3  12    5.20    6.49
  -4   3  11   18.20    4.88
  -4   3  11   17.34    7.62
  -4   3  10    2.70    6.15
  -4   3  10    6.69    4.10
  -4   3   9   -3.77    5.91
  -4   3   9    0.54    3.57
  -4   3   9   10.71    7.24
  -4   3   8   22.71    7.71
  -4   3   8   14.81    3.89
  -4   3   8   18.61    6.71
  -4   3   7  462.64   13.72
  -4   3   7  453.57   20.58
  -4   3   7  499.99   21.93
  -4   3   6  332.71   10.92
  -4   3   6  339.89   17.62
  -4   3   5   14.35    6.96
   4  -3  -5   20.83   19.08
  -4   3   5   11.40    3.08
  -4   3   5   15.22   10.02
  -4   3   4  108.89   14.39
   4  -3  -4   74.54   29.98
  -4   3   4  107.74    9.54
  -4   3   4  111.12    6.21
  -4   3   4  110.89   10.24
   4  -3  -3   56.42   27.98
  -4   3   3   73.82   12.25
  -4   3   3   79.68    8.38
  -4   3   3   78.27    7.29
  -4   3   3   75.14   16.81
  -4   3   2   54.85    8.32
   4  -3  -2   49.97    4.22
   4  -3  -2   68.01   30.66
  -4   3   2   57.17   13.97
  -4   3   2   47.10   11.92
  -4   3   2   51.50    6.83
  -4   3   2   52.80    6.74
  -4   3   1   12.40    5.95
  -4   3   1   19.52    9.14
   4  -3  -1   17.67    2.93
  -4   3   1   19.26    5.55
  -4   3   1   15.44    5.42
  -4   3   0  678.10   30.52
  -4   3   0  615.93   19.34
  -4   3   0  652.33   21.43
   4  -3   0  681.36   13.00
  -4   3   0  660.39   22.93
  -4   3  -1  285.73   20.89
  -4   3  -1  267.90   12.96
   4  -3   1  294.15    8.74
  -4   3  -1  302.31   13.04
  -4   3  -1  244.44   12.53
   4  -3   1  245.70   55.35
  -4   3  -1  274.24   15.22
  -4   3  -1  300.93   29.11
   4  -3   2   17.14    3.34
  -4   3  -2    6.64    8.16
  -4   3  -2   15.52    5.24
  -4   3  -2   19.87    6.46
  -4   3  -2   15.09    5.70
  -4   3  -3   14.02    6.21
   4  -3   3   14.15    3.16
  -4   3  -3    3.22    7.59
  -4   3  -3   14.58    5.83
   4  -3   4   64.22    5.17
   4  -3   4   68.07    7.28
  -4   3  -4   70.98   12.66
  -4   3  -4   62.04    8.84
  -4   3  -4   63.73    9.33
  -4   3  -4   67.33   10.86
  -4   3  -5   33.48    8.57
   4  -3   5   26.70    5.68
   4  -3   5   27.05    4.35
  -4   3  -5   27.58    8.78
  -4   3  -5   22.88    8.55
   4  -3   6   91.56    6.59
  -4   3  -6   84.61   11.20
   4  -3   6   86.62    8.78
  -4   3  -6   87.91   12.01
  -4   3  -6   77.58   12.26
   4  -3   7   13.91    5.09
   4  -3   7   24.00    4.59
  -4   3  -7   11.94    7.74
  -4   3  -7    8.99    8.61
  -4   3  -7   21.10    9.25
   4  -3   8  192.89   12.34
  -4   3  -8  183.06   17.58
  -4   3  -8  199.06   17.42
   4  -3   8  183.03    9.66
  -4   3  -8  174.96   16.87
   4  -3   9   31.65    5.90
   4  -3   9   27.54    4.57
  -4   3  -9   12.05    9.22
  -4   3  -9   30.33    9.92
  -4   3  -9   10.08    6.72
  -4   3 -10  198.70   18.56
   4  -3  10  156.66   10.68
  -4   3 -10  196.82   18.02
   4  -3  10  144.86    8.94
   4  -3  11   29.73    4.48
  -4   3 -11   37.88    9.30
  -4   3 -12   10.60    6.85
   4  -2 -14   55.37    6.43
  -4   2  13   49.35    9.79
   4  -2 -13   39.08    6.07
   4  -2 -12   78.73    7.99
  -4   2  12   92.60   12.67
  -4   2  11   52.71    9.29
  -4   2  11   53.20    9.95
   4  -2 -11   41.24    6.21
   4  -2 -10  141.34    9.33
  -4   2  10  143.87   13.74
  -4   2  10  150.14   14.08
   4  -2  -9  268.69   11.85
  -4   2   9  295.37   18.17
  -4   2   9  290.96   17.72
   4  -2  -8  152.48    8.48
  -4   2   8  153.46   12.92
  -4   2   8  161.45   13.29
  -4   2   7  244.43   18.61
   4  -2  -7  280.96   10.04
  -4   2   7  281.19   15.85
  -4   2   7  285.59   16.34
  -4   2   6   32.88    7.32
   4  -2  -6   31.87    3.59
  -4   2   6   27.62    9.67
  -4   2   5  118.40   13.49
   4  -2  -5  122.27    5.29
   4  -2  -5  106.43   29.89
  -4   2   5  115.21    9.52
  -4   2   5  120.33   10.60
   4  -2  -4   64.42   23.33
   4  -2  -4   76.57    3.84
  -4   2   4   72.17   11.62
  -4   2   4   65.52    7.30
  -4   2   4   72.51    6.83
  -4   2   3   60.30    7.51
   4  -2  -3   54.85   24.19
  -4   2   3   60.23   10.74
  -4   2   3   61.98   13.73
  -4   2   3   60.35    7.11
  -4   2   3   60.32    6.27
   4  -2  -3   54.58   11.27
  -4   2   2   34.45    6.25
  -4   2   2   21.84    9.34
   4  -2  -2   29.34   21.14
  -4   2   2   33.42    9.85
  -4   2   2   23.67    5.05
  -4   2   2   26.74    5.37
   4  -2  -1 1862.79  128.98
  -4   2   1 1763.89   29.07
  -4   2   1 1820.85   31.55
  -4   2   1 1941.40   66.84
  -4   2   1 1797.11   33.65
  -4   2   0   90.50    6.93
  -4   2   0  101.71   12.75
  -4   2   0   92.98    7.29
  -4   2   0   92.38    8.50
  -4   2   0   96.35    8.81
  -4   2  -1    6.48    4.59
  -4   2  -1   14.59    9.23
   4  -2   1    7.55   14.03
  -4   2  -1   12.30    4.15
  -4   2  -1   15.22    5.01
  -4   2  -1   12.85    5.80
   4  -2   2  852.12   10.93
  -4   2  -2  874.48   32.75
  -4   2  -2  835.24   23.19
  -4   2  -2  852.30   23.47
  -4   2  -3  658.15   29.22
   4  -2   3  635.10   10.22
  -4   2  -3  650.80   22.36
   4  -2   3  628.61   85.00
  -4   2  -3  641.40   22.26
  -4   2  -3  651.48   24.29
  -4   2  -4  116.10   14.06
   4  -2   4  120.43    4.93
  -4   2  -4  112.34   10.96
  -4   2  -4  135.43   12.59
  -4   2  -4  130.72   12.33
  -4   2  -5    9.61    6.96
   4  -2   5   11.80    4.90
   4  -2   5    6.97    1.96
  -4   2  -5   15.84    8.96
  -4   2  -5   -4.90    6.50
  -4   2  -6  115.96   12.92
   4  -2   6  108.56    5.43
   4  -2   6  114.85    9.13
  -4   2  -6  128.63   14.51
  -4   2  -6  109.81   13.04
  -4   2  -7  103.48   13.53
   4  -2   7   83.58    5.29
  -4   2  -7   92.79   12.37
  -4   2  -7   88.64   13.53
   4  -2   7   91.01    8.51
   4  -2   8   13.21    4.57
  -4   2  -8   23.74    9.84
   4  -2   8   14.99    2.95
  -4   2  -8   10.94    9.83
  -4   2  -8   25.95    8.04
  -4   2  -9  123.83   15.57
   4  -2   9   89.75    8.15
   4  -2   9   83.99    5.76
  -4   2  -9  129.16   16.79
   4  -2  10  132.95    7.08
  -4   2 -10  166.03   17.48
  -4   2 -11   31.44   10.13
  -4   2 -12    7.10    5.73
  -4   2 -12   13.66    6.89
  -4   1  15   -2.22    3.30
   4  -1 -15   -6.51    3.59
  -4   1  14   -0.83    3.47
  -4   1  14   -1.40    5.99
   4  -1 -14    4.23    3.86
  -4   1  13   14.32    4.64
  -4   1  13   21.96    8.32
   4  -1 -13    9.20    4.30
  -4   1  12   35.63    8.47
  -4   1  12   38.35    5.56
  -4   1  12   35.20    9.04
   4  -1 -12   38.07    6.20
  -4   1  11   61.09    9.91
   4  -1 -11   68.86    7.44
  -4   1  11   73.27    6.84
  -4   1  11   72.17   11.15
   4  -1 -10  151.27   10.14
  -4   1  10  162.74    9.25
  -4   1  10  158.95   14.42
  -4   1  10  143.93   14.14
  -4   1   9  328.83   12.04
  -4   1   9  322.74   18.34
   4  -1  -9  314.58   12.88
  -4   1   9  326.86   18.87
  -4   1   8  522.38   14.04
  -4   1   8  533.49   21.76
   4  -1  -8  531.32   15.43
  -4   1   8  553.03   22.48
  -4   1   7  295.95   10.34
   4  -1  -7  325.67   10.94
  -4   1   7  306.79   16.31
   4  -1  -6  203.83    7.88
  -4   1   6  194.70    7.87
  -4   1   6  200.92   12.81
  -4   1   5  506.62   11.62
   4  -1  -5  517.54   11.06
  -4   1   5  498.18   17.81
  -4   1   5  492.88   14.56
  -4   1   4  214.03   16.01
  -4   1   4  262.44    8.04
   4  -1  -4  253.80    7.03
  -4   1   4  230.53   11.81
  -4   1   4  248.18   10.64
   4  -1  -4  219.80   21.63
  -4   1   4  250.12   13.28
  -4   1   3  908.89   31.39
  -4   1   3 1022.18   15.90
   4  -1  -3  986.59   84.50
  -4   1   3  982.72   22.15
  -4   1   3  980.39   21.03
   4  -1  -3  975.00   42.76
  -4   1   3  982.29   23.97
   4  -1  -2   94.93    4.74
  -4   1   2   95.36   12.13
   4  -1  -2  120.07   35.49
  -4   1   2   88.08    7.10
   4  -1  -2   92.31    3.67
  -4   1   2   92.50    7.32
  -4   1   2   95.61   15.41
   4  -1  -2   88.45   12.73
  -4   1   2   92.88    7.90
   4  -1  -1   94.32    4.72
   4  -1  -1  102.68   29.67
  -4   1   1  100.33    6.94
   4  -1  -1  101.20    3.72
  -4   1   1   98.92    7.85
  -4   1   1  108.83   15.47
   4  -1  -1   98.52   13.07
  -4   1   1  104.22    8.34
  -4   1   0  634.73   26.94
  -4   1   0  572.49   16.01
   4  -1   0  609.34   11.34
   4  -1   0  637.90   74.44
  -4   1   0  565.76   14.00
  -4   1   0  617.85   18.44
   4  -1   0  629.75    9.39
  -4   1   0  701.15   38.85
   4  -1   0  595.21   31.88
  -4   1   0  590.39   17.61
  -4   1  -1 1050.77   34.80
  -4   1  -1 1006.69   23.22
   4  -1   1 1012.97   15.23
   4  -1   1 1030.52   96.83
  -4   1  -1 1031.60   22.89
   4  -1   1 1030.76   12.44
  -4   1  -1 1118.91   50.08
   4  -1   1  936.75   41.59
  -4   1  -1  931.21   21.59
  -4   1  -2  396.67   22.36
  -4   1  -2  387.64   16.08
   4  -1   2  381.52   10.22
   4  -1   2  377.19   61.44
  -4   1  -2  376.25   16.38
  -4   1  -2  368.64   16.53
  -4   1  -2  398.58   31.69
   4  -1   2  385.10    8.13
  -4   1  -3  201.47   17.23
  -4   1  -3  196.93   12.99
   4  -1   3  184.34    7.85
   4  -1   3  179.67   45.02
  -4   1  -3  190.47   13.05
  -4   1  -3  188.48   13.27
   4  -1   3  194.10    6.17
  -4   1  -4  685.78   30.14
   4  -1   4  625.47   11.49
  -4   1  -4  631.76   23.69
   4  -1   4  643.01   14.46
  -4   1  -4  600.78   24.08
  -4   1  -4  649.86   24.33
  -4   1  -5  104.47   13.35
   4  -1   5   98.33    7.83
   4  -1   5  103.61    5.21
  -4   1  -5  104.21   12.06
   4  -1   5  101.45    6.55
  -4   1  -5   97.75   12.26
  -4   1  -5  101.48   11.52
  -4   1  -6  132.87   14.20
   4  -1   6  135.14    6.26
   4  -1   6  126.64    7.92
   4  -1   6  128.80    9.03
  -4   1  -6  134.11   14.83
  -4   1  -6  120.35   12.52
   4  -1   7  130.43    8.26
   4  -1   7  125.13    6.37
   4  -1   7  116.86    8.97
  -4   1  -7  153.32   17.10
  -4   1  -7  119.65   12.83
  -4   1  -7  136.92   14.99
   4  -1   8    0.85    2.21
  -4   1  -8    1.11    8.28
   4  -1   8    1.31    3.28
  -4   1  -8    5.47   10.85
   4  -1   9    0.77    2.99
   4  -1   9    2.44    2.30
   4  -1  10   38.15    5.36
   4  -1  10   39.35    4.57
   4  -1  11   17.74    3.03
  -4   1 -11   21.15    8.95
   4  -1  11   18.57    3.94
  -4   1 -11   31.23   10.07
  -4   1 -12    6.93    6.20
  -4   1 -12    6.01    6.88
  -4   0  15   23.11    4.66
   4   0 -15   20.77    4.61
  -4   0  14   -1.43    3.44
  -4   0  14   -0.66    6.02
   4   0 -14    7.26    4.23
  -4   0  13    9.67    4.21
  -4   0  13    7.54    6.58
   4   0 -13   11.19    4.88
  -4   0  12   -6.60    6.43
  -4   0  12    4.43    3.57
  -4   0  12    6.21    7.17
   4   0 -12    3.79    4.21
  -4   0  11   37.29    8.68
  -4   0  11   33.13    4.94
  -4   0  11   35.06    8.99
   4   0 -11   34.43    5.97
  -4   0  10   71.48   10.41
  -4   0  10   73.35    6.45
   4   0 -10   73.54    7.23
  -4   0  10   77.44   10.82
  -4   0   9  181.70    8.92
   4   0  -9  187.11   10.36
  -4   0   9  176.55   14.06
  -4   0   9  175.20   14.06
  -4   0   8  612.59   14.90
  -4   0   8  612.41   23.17
   4   0  -8  625.35   16.81
  -4   0   8  632.31   23.68
  -4   0   7  183.56    7.86
   4   0  -7  200.65    8.88
  -4   0   7  213.61   13.48
  -4   0   6  139.55   12.49
   4   0  -6  131.00   16.29
  -4   0   6  160.29    6.76
   4   0  -6  162.78    7.19
  -4   0   6  151.36   10.67
  -4   0   6  149.52    8.44
  -4   0   5  235.83   15.99
  -4   0   5  272.41    8.16
   4   0  -5  269.64    8.40
  -4   0   5  224.12   42.07
  -4   0   5  252.83   12.59
  -4   0   5  269.63   10.91
   4   0  -5  261.60   26.13
  -4   0   4  166.94   13.79
  -4   0   4  188.35    6.68
   4   0  -4  178.61    6.34
  -4   0   4  173.08   10.18
  -4   0   4  171.24    8.90
   4   0  -4  173.03   19.46
  -4   0   4  199.44   11.41
  -4   0   3   21.59    5.29
   4   0  -3   24.96    7.32
  -4   0   3   28.54    9.48
  -4   0   3    7.76   13.34
   4   0  -3   29.44    3.07
  -4   0   3   21.63    4.61
  -4   0   3   23.18    8.79
  -4   0   3   20.04    4.24
  -4   0   2  121.22   13.05
   4   0  -2  129.88    5.15
  -4   0   2  115.56   35.97
  -4   0   2  113.87    7.41
   4   0  -2  120.97    4.42
  -4   0   2  135.52    8.39
  -4   0   2  120.93   16.10
   4   0  -2  127.81   14.60
  -4   0   2  128.62    8.63
   4   0  -1  280.28    7.89
  -4   0   1  260.72   50.02
   4   0  -1  283.95    7.54
  -4   0   1  276.66    9.74
   4   0  -1  287.03    6.54
  -4   0   1  288.24   12.39
  -4   0   1  303.49   24.83
   4   0  -1  291.53   21.56
  -4   0   1  289.83   11.64
   4   0   0   57.21    3.81
   4   0   0   56.51    4.28
  -4   0   0   67.63   11.42
  -4   0   0   45.89   21.87
   4   0   0   55.67    3.16
  -4   0   0   66.89   11.97
   4   0   0   58.31   10.02
  -4   0   0   53.12    5.55
  -4   0  -1  206.63   17.10
   4   0   1  185.70    6.93
  -4   0  -1  162.17   40.09
  -4   0  -1  209.22   11.03
  -4   0  -1  201.91   11.45
   4   0   1  188.55    5.74
  -4   0  -1  212.63   21.25
   4   0   1  173.53   17.61
  -4   0  -2  188.57   16.41
   4   0   2  172.52    7.22
  -4   0  -2  180.20   11.86
  -4   0  -2  181.17   11.55
  -4   0  -2  177.92   20.76
   4   0   2  173.69    5.72
  -4   0  -3  448.12   24.48
   4   0   3  396.12   11.32
  -4   0  -3  431.60   18.94
  -4   0  -3  408.58   18.02
  -4   0  -3  422.76   18.58
  -4   0  -3  400.88   33.48
   4   0   3  418.46    9.20
   4   0   4   35.80    3.36
   4   0   4   33.28    4.23
  -4   0  -4   36.74   10.03
  -4   0  -4   45.28    8.41
  -4   0  -4   37.16    8.66
  -4   0  -4   44.62    7.96
  -4   0  -5   16.80    7.67
  -4   0  -5   23.46    9.38
   4   0   5   24.90    4.06
   4   0   5   18.90    2.82
  -4   0  -5   29.07    9.10
  -4   0  -5   16.05    6.05
   4   0   6   71.19    4.79
   4   0   6   64.04    5.93
  -4   0  -6   70.21   11.06
   4   0   6   64.69    6.55
  -4   0  -6   68.78    9.73
  -4   0  -6   67.81   11.79
   4   0   7  115.28    6.24
   4   0   7  110.60    7.81
   4   0   7  106.06    5.93
  -4   0  -7  111.68   15.38
  -4   0  -7  127.26   15.07
   4   0   8  122.94    8.50
   4   0   8  135.52    7.07
   4   0   8  128.11    6.71
  -4   0  -8  147.83   19.07
   4   0   9    2.56    2.42
   4   0   9    3.54    3.26
  -4   0  -9   -0.36   11.21
   4   0  10   95.86    7.42
   4   0  10   95.47    6.27
  -4   0 -10  116.28   16.59
  -4   0 -10  117.00   15.46
  -4   0 -11   12.41    7.11
   4   0  11    0.47    2.58
  -4   0 -11    1.34    9.13
   4   0  11    4.28    2.40
  -4  -1  15    9.35    3.60
   4   1 -15   13.41    4.41
   4   1 -14  203.20   12.53
  -4  -1  14  205.58   17.58
  -4  -1  14  197.51   10.55
  -4  -1  13   23.34    8.36
  -4  -1  13   29.00    4.97
  -4  -1  13   39.16   10.02
   4   1 -13   26.27    6.30
  -4  -1  12   19.65    8.07
  -4  -1  12   20.45    4.50
  -4  -1  12   26.70    8.55
   4   1 -12   20.60    5.61
  -4  -1  11   40.31    9.25
  -4  -1  11   35.40    5.06
  -4  -1  11   34.95    8.92
   4   1 -11   39.98    6.32
   4   1 -10  164.82   10.13
  -4  -1  10  173.85   14.83
  -4  -1  10  171.08   14.66
  -4  -1  10  165.97    8.68
  -4  -1   9   -1.39    6.04
  -4  -1   9    3.44    2.77
  -4  -1   9   10.41    6.35
   4   1  -9    1.97    3.86
  -4  -1   8   -2.18    5.63
  -4  -1   8    5.23    2.68
   4   1  -8   -0.37    3.49
   4   1  -7  111.36    7.05
  -4  -1   7  107.54    7.87
  -4  -1   7  104.54    5.83
   4   1  -6   11.84    6.77
  -4  -1   6   12.87    6.44
  -4  -1   6   13.91   13.10
  -4  -1   6   14.13    2.70
  -4  -1   6   17.53    4.70
   4   1  -6   11.67    3.32
  -4  -1   5 3241.42   27.09
   4   1  -5 3272.26   29.04
  -4  -1   5 3210.22   38.43
   4   1  -5 3197.01   87.34
  -4  -1   5 3159.45   45.06
  -4  -1   4   30.37    5.96
   4   1  -4   30.02    8.29
  -4  -1   4   33.19    3.20
  -4  -1   4   24.53    9.06
  -4  -1   4   14.37   13.03
   4   1  -4   32.78    3.26
  -4  -1   4   32.34    5.09
  -4  -1   3   38.45    5.72
   4   1  -3   44.72    3.15
  -4  -1   3   33.72    9.37
   4   1  -3   36.16    8.12
  -4  -1   3   37.09    9.96
  -4  -1   3   29.86   19.62
   4   1  -3   46.38    3.64
  -4  -1   3   42.88    5.53
  -4  -1   2  215.43   16.48
   4   1  -2  201.93    6.02
   4   1  -2  202.69    6.51
  -4  -1   2  211.46   44.63
  -4  -1   2  210.47    9.17
   4   1  -2  206.18    6.05
  -4  -1   2  206.11   10.03
  -4  -1   2  220.33   20.99
   4   1  -2  203.71   17.76
  -4  -1   2  212.85   10.31
  -4  -1   1  447.90   21.90
   4   1  -1  395.13    8.57
   4   1  -1  392.45    9.75
   4   1  -1  392.59    8.11
  -4  -1   1  434.76   28.48
   4   1  -1  390.10   24.05
  -4  -1   1  411.86   13.42
   4   1   0  347.06    8.57
   4   1   0  336.86    9.96
  -4  -1   0  294.01   52.86
  -4  -1   0  371.58   14.25
   4   1   0  340.95    9.19
   4   1   0  336.19    7.62
  -4  -1   0  386.48   27.65
   4   1   0  337.32   23.04
   4   1   1   75.30    4.65
   4   1   1   82.80    5.76
  -4  -1  -1   65.71   30.32
  -4  -1  -1   90.19   13.30
  -4  -1  -1   72.01    7.54
   4   1   1   75.53    5.27
   4   1   1   76.52    4.03
  -4  -1  -1   89.00   13.99
   4   1   1   65.37   11.26
  -4  -1  -2  141.95   15.51
   4   1   2  132.06    7.53
   4   1   2  130.44    6.19
  -4  -1  -2  119.54    9.63
   4   1   2  130.31    7.17
   4   1   2  118.88    5.08
  -4  -1  -2  123.71   16.81
   4   1   2  108.75   15.20
   4   1   3    7.69    2.01
  -4  -1  -3    4.23    4.83
  -4  -1  -3    3.22   10.33
   4   1   3    6.61    2.62
  -4  -1  -3   11.71    5.25
   4   1   3    6.48    3.64
   4   1   4   -1.92    2.05
  -4  -1  -4    8.27    8.78
   4   1   4   -3.53    2.79
  -4  -1  -4   -3.84    6.37
  -4  -1  -4    6.64    5.17
   4   1   5   39.16    3.74
  -4  -1  -5   38.10    9.01
  -4  -1  -5   40.84   11.26
   4   1   5   36.62    4.54
  -4  -1  -5   41.37   10.02
  -4  -1  -5   31.27    6.67
   4   1   6  110.77    6.05
   4   1   6  105.28    7.01
  -4  -1  -6  113.03   13.78
  -4  -1  -6  131.82   14.87
   4   1   7   27.99    3.67
  -4  -1  -7   26.89   10.99
   4   1   7   20.93    4.25
  -4  -1  -7   25.89   10.80
   4   1   8   54.59    6.07
   4   1   8   71.78    5.38
   4   1   8   64.93    5.19
  -4  -1  -8   73.29   14.33
   4   1   9   98.48    6.18
   4   1   9   93.92    6.03
   4   1   9   91.19    7.42
  -4  -1  -9  111.06   17.21
  -4  -1 -10   63.94   12.21
   4   1  10   61.51    6.16
   4   1  10   69.42    5.39
   4   1  10   64.21    5.07
  -4  -1 -10   89.62   15.45
  -4  -1 -11   74.72   12.27
   4   1  11   66.41    5.93
   4   1  11   75.62    5.32
  -4  -1 -11   69.85   12.99
  -4  -2  15    3.17    3.00
  -4  -2  15    8.00    6.42
   4   2 -15   10.59    4.37
  -4  -2  14   51.77   10.39
  -4  -2  14   48.13    5.48
   4   2 -14   58.28    7.60
  -4  -2  13   76.97   12.01
  -4  -2  13   62.50    6.23
   4   2 -13   84.32    8.45
  -4  -2  13   74.70   11.94
  -4  -2  12  128.88    8.61
   4   2 -12  158.68   10.94
  -4  -2  12  141.78   15.80
  -4  -2  12  151.17   15.32
  -4  -2  11  139.51    8.10
   4   2 -11  149.21   10.68
  -4  -2  11  137.55   14.59
  -4  -2  10   54.22   10.33
  -4  -2  10   52.28    5.20
   4   2 -10   52.31    6.85
  -4  -2   9  123.65    6.93
   4   2  -9  150.38    9.29
  -4  -2   9  124.26   12.61
  -4  -2   8  760.77   15.28
   4   2  -8  804.57   19.18
  -4  -2   8  764.47   21.51
  -4  -2   8  795.48   26.93
   4   2  -7  559.52   14.95
  -4  -2   7  543.01   12.14
  -4  -2   7  530.87   17.97
  -4  -2   6  890.17   14.64
   4   2  -6  906.64   17.23
  -4  -2   6  869.74   22.07
  -4  -2   6  898.99   25.97
  -4  -2   5  157.07   14.30
   4   2  -5  144.20   15.20
  -4  -2   5  145.13   35.12
   4   2  -5  162.98    7.02
  -4  -2   5  157.29    9.78
   4   2  -5  145.54   18.84
  -4  -2   5  168.19   11.24
  -4  -2   5  162.12    5.99
  -4  -2   4  572.72   24.85
   4   2  -4  639.54   12.83
  -4  -2   4  593.05   16.98
   4   2  -4  547.55   31.35
  -4  -2   4  558.70   18.20
  -4  -2   3  113.57   13.01
   4   2  -3  101.94    4.23
  -4  -2   3  101.88   34.01
   4   2  -3  122.29    5.54
  -4  -2   3  113.78    7.87
   4   2  -3   97.07    5.13
   4   2  -3  104.08   12.98
  -4  -2   3  110.76    8.44
  -4  -2   2    9.49    4.46
  -4  -2   2    3.74    5.01
   4   2  -2   10.54    5.14
  -4  -2   2    6.69    8.63
   4   2  -2   10.06    2.58
   4   2  -2    9.28    1.97
   4   2  -2    7.15    2.15
  -4  -2   2   -3.42   13.43
  -4  -2   1  485.67   24.99
   4   2  -1  458.05    9.12
   4   2  -1  471.52   11.87
   4   2  -1  457.92    9.24
  -4  -2   1  454.39   15.68
   4   2  -1  458.39   10.46
  -4  -2   1  513.01   30.94
   4   2  -1  468.97   25.73
  -4  -2   1  467.16   14.07
   4   2   0    9.15    4.87
  -4  -2   0   17.25    7.17
   4   2   0   17.42    2.43
   4   2   0   16.29    2.27
   4   2   0   22.14    3.74
  -4  -2   0   18.29    4.85
   4   2   0   17.39    2.90
  -4  -2  -1  798.97   32.26
   4   2   1  742.35   12.93
   4   2   1  769.92   16.83
  -4  -2  -1  751.56   21.28
   4   2   1  741.38   15.77
   4   2   1  733.90   12.11
  -4  -2  -1  746.61   38.97
   4   2   1  680.58   34.02
   4   2   2 1129.64   16.68
   4   2   2 1128.32   21.83
  -4  -2  -2 1130.73   26.91
   4   2   2 1128.36   21.08
  -4  -2  -2 1081.16   48.33
   4   2   2 1068.91   15.33
  -4  -2  -3  181.25   18.11
   4   2   3  186.16    7.44
   4   2   3  186.31   10.00
  -4  -2  -3  177.46   11.48
   4   2   3  192.71    9.68
   4   2   3  174.69    6.66
   4   2   4  105.95    6.46
   4   2   4  121.82    9.03
  -4  -2  -4  105.56   15.55
  -4  -2  -4   99.01    9.50
   4   2   4  124.51    8.59
   4   2   4  104.16    5.53
  -4  -2  -5  132.93   16.63
   4   2   5  129.09    6.24
   4   2   5  118.23    6.86
   4   2   5  141.28    9.90
   4   2   6   49.13    4.46
  -4  -2  -6   58.39   11.12
   4   2   6   43.05    4.85
  -4  -2  -6   46.25   10.81
   4   2   7   29.16    3.90
   4   2   7   22.86    4.27
  -4  -2  -7   35.47   11.01
   4   2   8   16.21    3.91
   4   2   8   12.91    3.03
  -4  -2  -8    8.86    9.32
   4   2   8   10.57    3.08
  -4  -2  -9  216.06   19.87
   4   2   9  187.74    9.81
   4   2   9  215.92    8.96
   4   2   9  203.74    8.67
  -4  -2  -9  237.22   21.52
  -4  -2 -10    1.55    8.02
   4   2  10    5.77    2.36
   4   2  10    1.10    2.74
   4   2  10    3.18    2.34
  -4  -2 -11   42.30    9.47
   4   2  11   32.08    3.63
  -4  -2 -11   53.58   12.27
  -4  -3  15   48.25    9.69
  -4  -3  14  106.65   13.69
  -4  -3  14   84.26   12.31
  -4  -3  13   12.52    7.41
  -4  -3  13    2.50    6.99
  -4  -3  12   42.10   10.32
  -4  -3  11  145.42   15.73
  -4  -3  10   56.30   10.35
  -4  -3  10   50.43    4.91
  -4  -3   9   23.66    8.07
  -4  -3   9    7.20    4.33
  -4  -3   8  486.26   18.99
  -4  -3   7  549.47   19.58
  -4  -3   7  550.05   22.48
   4   3  -6   28.28    7.34
  -4  -3   6   38.88    6.02
  -4  -3   5  114.47   13.42
   4   3  -5  101.05   12.44
  -4  -3   5  122.04    9.05
   4   3  -5  110.74   15.46
  -4  -3   5  116.87    9.92
  -4  -3   4 1217.49   37.31
   4   3  -4 1227.03   40.25
  -4  -3   4 1290.74   26.51
  -4  -3   4 1258.88   28.23
   4   3  -3   65.35    5.05
  -4  -3   3   66.39   12.13
   4   3  -3   63.68    9.78
  -4  -3   3   63.63    6.86
  -4  -3   2    3.45    3.23
   4   3  -2    1.52    2.74
  -4  -3   2    7.94    4.10
   4   3  -2    4.05    2.26
   4   3  -1  189.57    8.38
   4   3  -1  187.24    7.67
  -4  -3   1  189.42   10.59
  -4  -3   1  195.73   19.10
  -4  -3   1  202.14   18.13
   4   3   0   10.44    3.02
  -4  -3   0   12.21    4.55
   4   3   0    6.20    2.38
   4   3   1  330.69   12.13
  -4  -3  -1  327.50   14.72
   4   3   1  335.66   11.38
  -4  -3  -1  362.12   24.41
  -4  -3  -2   -0.58   10.08
   4   3   2    2.56    3.34
  -4  -3  -2    2.99    4.27
   4   3   2    7.34    3.33
  -4  -3  -3  693.31   34.26
   4   3   3  700.90   19.18
  -4  -3  -3  611.78   21.38
   4   3   3  676.49   18.33
   4   3   4   17.82    5.16
   4   3   4   16.39    4.64
   4   3   5   41.97    4.28
  -4  -3  -5   53.73   13.66
   4   3   5   63.19    7.20
   4   3   6  134.40    7.28
   4   3   7   34.73    4.46
  -4  -3  -7   54.11   12.96
  -4  -3  -8   14.29    9.32
  -4  -3  -8   21.73   10.33
   4   3   9   21.72    3.57
  -4  -3  -9   13.09    8.27
  -4  -3 -10   38.53    9.81
   4   3  10   33.84    3.99
  -4  -3 -10   24.55   10.02
   4   4 -15  179.50   10.37
  -4  -4  15  167.57   14.86
   4   4 -14    5.77    3.64
  -4  -4  14    9.86    7.56
  -4  -4  14    8.12    7.63
   4   4 -13  209.23   12.11
  -4  -4  13  160.15   16.75
  -4  -4  12   -7.33    7.75
   4   4 -12    7.57    4.31
  -4  -4  11    8.77    7.63
   4   4 -11   -2.84    4.46
  -4  -4  10   70.23   11.46
   4   4 -10   74.62    7.15
  -4  -4  10   62.82    8.62
   4   4  -9   16.28    4.52
  -4  -4   9   21.87    7.03
   4   4  -8   79.06    6.74
  -4  -4   8   65.94    8.84
   4   4  -7  553.72   14.82
  -4  -4   7  487.89   19.82
  -4  -4   7  488.18   21.74
   4   4  -6  346.77   13.05
   4   4  -6  396.44   12.28
  -4  -4   6  387.34   16.93
  -4  -4   6  328.81   17.60
   4   4  -5  928.59   20.57
  -4  -4   5  964.88   25.64
  -4  -4   5  928.05   26.68
   4   4  -4  541.37   15.52
   4   4  -4  559.10   13.02
  -4  -4   4  511.05   19.39
  -4  -4   4  517.47   26.65
   4   4  -3 1148.74   22.26
   4   4  -3 1200.59   17.26
   4   4  -3 1159.17   19.90
  -4  -4   3 1212.18   27.51
  -4  -4   3 1169.22   26.97
  -4  -4   3 1169.60   39.72
  -4  -4   2   11.98    4.17
  -4  -4   2    6.00   10.47
   4   4  -2    8.11    3.44
   4   4  -2    9.62    2.51
  -4  -4   2   11.50    4.81
   4   4  -2    7.92    2.70
  -4  -4   1    2.93   10.58
   4   4  -1    6.52    3.19
   4   4  -1   10.82    2.74
  -4  -4   1    8.59    4.47
   4   4  -1    7.17    2.99
   4   4   0  280.26   11.50
   4   4   0  272.81   10.58
  -4  -4   0  275.05   13.33
   4   4   0  282.75    8.46
   4   4   1  182.40    9.81
   4   4   1  180.77    9.23
  -4  -4  -1  173.22   11.14
   4   4   1  179.08    6.95
  -4  -4  -1  179.70   20.78
  -4  -4  -2    5.29   11.10
  -4  -4  -2    5.09    4.22
   4   4   2    1.46    3.42
   4   4   2    3.74    2.28
   4   4   2    4.12    3.39
   4   4   3  126.97    9.19
  -4  -4  -3  103.62    9.41
   4   4   3  134.11    9.15
   4   4   3  130.38    6.27
  -4  -4  -3  139.56   18.60
   4   4   4    4.91    2.56
  -4  -4  -4   15.04   11.30
   4   4   4   10.95    4.90
   4   4   4    7.82    4.31
   4   4   5   67.71    5.28
  -4  -4  -5   61.72   13.94
   4   4   5   79.93    8.32
  -4  -4  -6   21.03   10.00
   4   4   6   20.74    3.63
   4   4   6   37.15    6.76
   4   4   7   33.23    4.19
  -4  -4  -8   11.70    8.38
   4   4   8   13.30    3.32
  -4  -4  -8   26.99   11.17
   4   4   8   16.41    3.36
   4   4   9  139.47    7.15
  -4  -4  -9  120.79   15.29
   4   4   9  143.08    7.41
  -4  -4  -9  136.78   16.86
  -4  -4 -10   19.17    7.96
   4   4  10   24.49    3.28
   4   4  10   26.37    3.55
  -4  -4 -10   27.13    9.72
  -4  -5  15   31.02    7.93
   4   5 -15   31.75    4.89
  -4  -5  15   28.62    7.79
   4   5 -14   83.82    7.46
  -4  -5  14   75.49   11.94
  -4  -5  13   67.11   11.92
   4   5 -13   77.12    7.82
   4   5 -12   21.67    5.13
  -4  -5  12   32.12    9.42
  -4  -5  11   24.91    9.39
   4   5 -11   14.82    4.74
  -4  -5  11    8.48    5.68
   4   5 -10  106.57    8.74
  -4  -5  10   92.91   11.13
  -4  -5   9  129.24   12.18
   4   5  -9  136.86    9.00
  -4  -5   8   33.14    8.20
   4   5  -8   49.63    6.04
  -4  -5   8   50.74    8.72
   4   5  -7  140.25    9.99
  -4  -5   7  149.87   12.44
  -4  -5   7  122.08   12.83
   4   5  -6   88.73    8.17
   4   5  -6  114.88    7.51
  -4  -5   6   90.43   10.20
  -4  -5   6   87.97   10.37
  -4  -5   5   50.12    8.23
   4   5  -5   63.22    7.02
  -4  -5   5   55.57   12.68
   4   5  -5   57.16    4.89
   4   5  -4  253.55   12.08
   4   5  -4  272.81    8.99
   4   5  -4  258.81   11.13
  -4  -5   4  256.34   14.60
  -4  -5   4  228.42   20.16
  -4  -5   3   -2.01    4.43
  -4  -5   3    5.78    9.99
   4   5  -3    7.84    4.34
   4   5  -3    4.46    2.33
  -4  -5   3    8.28    4.89
   4   5  -3    6.83    3.24
   4   5  -2  288.88   12.37
   4   5  -2  290.43   11.58
  -4  -5   2  293.03   14.54
   4   5  -2  284.27    8.79
  -4  -5   2  286.77   23.12
   4   5  -1  163.56    9.72
   4   5  -1  161.01    9.15
  -4  -5   1  155.03   10.79
   4   5  -1  166.21    7.02
  -4  -5   1  163.97   19.76
   4   5   0  137.40    8.96
   4   5   0  144.23    8.79
  -4  -5   0  133.14    9.92
   4   5   0  147.38    6.66
   4   5   1  276.63   12.65
   4   5   1  279.38   12.02
  -4  -5  -1  247.80   13.52
   4   5   1  279.87    9.00
   4   5   2  164.81   10.39
   4   5   2  159.50    9.87
  -4  -5  -2  143.84   10.77
   4   5   2  161.15    7.12
  -4  -5  -2  164.41   20.80
   4   5   3  549.81   18.73
   4   5   3  503.25   17.38
   4   5   3  502.32   12.47
  -4  -5  -3  559.73   34.60
   4   5   4   85.34    5.96
  -4  -5  -4   86.24   17.23
   4   5   4  101.74    8.96
   4   5   5   33.23    4.22
  -4  -5  -5   29.43   13.41
   4   5   5   51.52    7.49
   4   5   6   61.22    5.25
   4   5   6   61.17    8.03
   4   5   6   63.28    8.02
   4   5   7   18.32    3.50
  -4  -5  -8   26.40    9.07
   4   5   8   36.89    4.19
   4   5   8   36.07    4.32
  -4  -5  -8   41.83   11.44
   4   5   9   25.68    3.40
  -4  -5  -9   25.84    8.24
   4   5   9   28.56    3.73
  -4  -5  -9   29.75    9.66
  -4  -6  14   23.39    7.87
   4   6 -14   14.52    4.08
  -4  -6  13   34.89    9.48
   4   6 -13   47.42    6.16
  -4  -6  12    2.73    7.62
   4   6 -12    6.92    4.29
  -4  -6  12    5.62    5.14
  -4  -6  11   91.77   13.37
   4   6 -11  111.44    8.85
  -4  -6  11   89.37   11.70
   4   6 -10  260.18   12.77
  -4  -6  10  227.12   17.15
   4   6  -9  184.68   10.61
  -4  -6   9  156.25   13.99
  -4  -6   9  148.89   15.68
   4   6  -8  119.54   10.38
   4   6  -8  158.97    9.52
  -4  -6   8  130.84   13.31
  -4  -6   8  125.42   14.02
   4   6  -7  170.44   12.00
   4   6  -7  191.78   10.05
  -4  -6   7  188.24   14.85
  -4  -6   7  160.72   14.72
   4   6  -6  227.33   13.40
   4   6  -6  246.22   10.07
  -4  -6   6  207.83   15.63
   4   6  -5  520.98   19.12
   4   6  -5  516.36   13.49
   4   6  -5  476.74   17.30
  -4  -6   5  463.82   21.77
  -4  -6   5  438.38   28.89
   4   6  -4  321.05   14.72
   4   6  -4  314.36   13.70
   4   6  -4  333.20   10.26
  -4  -6   4  354.00   18.22
  -4  -6   4  289.72   16.47
   4   6  -3  150.39   10.36
   4   6  -3  141.95   12.80
   4   6  -3  149.31    9.60
  -4  -6   3  153.82   12.14
   4   6  -3  157.40    7.15
  -4  -6   3  129.85   10.90
  -4  -6   3  139.95   18.71
   4   6  -2  129.51    9.47
  -4  -6   2  137.78   18.88
   4   6  -2  127.27   12.63
   4   6  -2  143.81    9.39
  -4  -6   2  140.00   10.79
   4   6  -2  146.92    6.85
  -4  -6   1   13.32   13.03
   4   6  -1   29.61    5.78
   4   6  -1   21.84    3.50
  -4  -6   1   14.10    4.72
   4   6  -1   19.69    4.57
   4   6   0   39.29    6.26
  -4  -6   0   31.17    5.87
   4   6   0   36.92    4.11
   4   6   0   32.86    5.46
   4   6   1  103.73    9.25
   4   6   1   97.23    8.40
  -4  -6  -1   77.74    8.38
   4   6   1   97.33    6.00
   4   6   2   91.13    8.66
  -4  -6  -2   99.53   19.85
   4   6   2   76.53    7.56
   4   6   2   84.58    5.80
  -4  -6  -3   72.76   17.22
   4   6   3   76.16    8.23
   4   6   3   72.71    5.61
   4   6   4   98.58    6.38
  -4  -6  -4   86.46   18.39
   4   6   4  103.91    9.42
  -4  -6  -5  145.92   20.82
   4   6   5  148.70    7.66
   4   6   5  155.35   11.72
   4   6   5  156.50   11.49
  -4  -6  -6    9.17   10.51
   4   6   6    2.77    4.33
   4   6   6    7.53    2.74
   4   6   6    7.06    4.75
   4   6   7   27.30    3.70
   4   6   8    3.16    2.23
  -4  -6  -8    8.90    6.42
  -4  -6  -8   -4.00    7.83
  -4  -7  14   18.72    6.67
  -4  -7  13   18.23    7.93
   4   7 -13    3.69    3.63
  -4  -7  12  173.30   14.82
  -4  -7  12  195.41   18.16
   4   7 -11   91.26    8.39
  -4  -7  11   67.86   10.51
  -4  -7  10  400.63   22.54
  -4  -7  10  387.65   24.49
  -4  -7   9   15.85    8.87
   4   7  -9   34.85    5.36
  -4  -7   9   40.43   10.00
  -4  -7   8    1.69    7.21
   4   7  -8   -0.81    3.25
  -4  -7   8   -3.50    6.37
  -4  -7   7   34.39    9.35
   4   7  -7   36.49    7.30
   4   7  -7   43.30    5.11
  -4  -7   6   56.36   10.29
   4   7  -6   63.72    8.85
   4   7  -6   62.33    5.47
   4   7  -6   60.47    7.70
  -4  -7   5   46.23    8.73
   4   7  -5   63.39    8.25
  -4  -7   5   28.55   11.08
   4   7  -5   55.16    4.93
  -4  -7   5   54.98    9.66
   4   7  -5   46.31    6.55
  -4  -7   4   55.01    8.74
   4   7  -4   80.05    8.90
  -4  -7   4   72.86   15.85
   4   7  -4   70.88    7.99
  -4  -7   4   82.20   10.60
   4   7  -4   68.93    5.33
  -4  -7   3  124.49   20.41
   4   7  -3  113.86   12.67
   4   7  -3  116.40    9.49
  -4  -7   3  110.14   11.08
   4   7  -3  118.17   10.21
   4   7  -3  113.03    6.62
   4   7  -2   10.29    5.46
   4   7  -2   10.48    7.84
   4   7  -2    7.11    2.79
  -4  -7   2   -4.60    4.74
  -4  -7   2   -0.37   12.24
   4   7  -2    3.46    3.90
  -4  -7   1   20.71   15.52
   4   7  -1   27.34    6.13
  -4  -7   1   17.58    5.79
   4   7  -1   28.95    4.05
   4   7  -1   19.87    5.35
   4   7   0   14.33    5.47
  -4  -7   0   13.88    4.94
   4   7   0   12.31    3.14
   4   7   0    5.75    4.25
   4   7   1   18.01    5.60
   4   7   1   15.88    5.28
   4   7   1    9.87    3.24
  -4  -7  -2   36.45   16.01
   4   7   2   45.00    6.93
   4   7   2   48.54    4.88
   4   7   3    4.15    2.68
  -4  -7  -3    9.96   14.30
   4   7   3    6.94    5.00
  -4  -7  -4   23.34   15.01
   4   7   4    3.62    2.41
   4   7   4   15.90    5.36
  -4  -7  -5   11.65   11.28
   4   7   5    6.14    4.39
   4   7   5   -2.30    4.49
   4   7   6   93.73    6.20
   4   7   6  100.34    9.70
   4   7   6   92.63    9.45
   4   7   7  108.96    6.37
   4   7   7  131.40    7.20
  -4  -8  13   29.05    7.87
  -4  -8  13   27.71    6.59
  -4  -8  12  165.07   14.20
  -4  -8  11    0.57    7.03
  -4  -8  11    8.07    6.21
  -4  -8  10   27.69    9.29
   4   8 -10   15.42    3.85
  -4  -8  10   11.87    6.89
  -4  -8   9   15.19    8.05
   4   8  -9   13.04    5.73
   4   8  -9   11.81    3.37
  -4  -8   9   20.30    8.40
   4   8  -8  188.33   14.31
   4   8  -8  201.65    9.62
  -4  -8   8  210.07   18.09
  -4  -8   7    5.07    7.22
   4   8  -7    4.88    5.53
   4   8  -7    3.21    2.90
  -4  -8   6   16.34    6.50
   4   8  -6   16.72    6.28
   4   8  -6   14.03    3.39
  -4  -8   6   25.10    8.44
   4   8  -6   13.57    5.38
  -4  -8   5   26.77    7.71
  -4  -8   5   17.28   11.94
   4   8  -5   25.70    6.82
   4   8  -5   26.71    3.96
  -4  -8   5   22.12    7.31
   4   8  -5   28.17    6.66
  -4  -8   4   25.58   13.23
   4   8  -4   30.20    7.07
   4   8  -4   30.09    4.09
  -4  -8   4   30.69    7.57
   4   8  -4   35.30    6.95
   4   8  -3  110.96   10.82
   4   8  -3  100.94    9.86
  -4  -8   3   91.62   10.85
   4   8  -3  105.82    6.66
  -4  -8   3   93.15   20.01
   4   8  -2  296.15   16.18
   4   8  -2  263.12   19.89
   4   8  -2  286.30   15.06
  -4  -8   2  272.38   16.50
   4   8  -2  282.46   10.54
  -4  -8   2  265.41   28.58
   4   8  -1   78.24    8.92
   4   8  -1   85.20    9.10
  -4  -8   1   72.72    9.03
  -4  -8   1   59.79   18.11
   4   8  -1   82.32    5.89
   4   8   0  300.18   16.02
   4   8   0  294.47   15.27
   4   8   0  288.98   10.61
  -4  -8   0  261.29   30.08
   4   8   1    9.12    2.76
   4   8   1   16.54    5.53
   4   8   1   11.99    5.34
   4   8   2   41.64    6.61
   4   8   2   44.22    4.62
   4   8   3   56.98    5.06
  -4  -8  -3   50.09   16.88
   4   8   3   66.62    8.05
  -4  -8  -4   11.40   12.98
   4   8   4   24.83    6.03
   4   8   4   22.01    3.54
   4   8   4   28.44    6.52
   4   8   5   45.19    4.42
  -4  -8  -5   50.30   15.29
   4   8   5   45.40    7.15
   4   8   5   49.11    7.19
   4   8   6    0.42    3.66
   4   8   6    0.16    2.34
   4   8   6    1.63    3.74
  -4  -9  12   88.97   10.50
  -4  -9  11   44.12   10.02
  -4  -9  11   27.47    7.35
  -4  -9  10   59.09   11.07
  -4  -9  10   58.65   10.00
   4   9  -9  169.25   13.15
  -4  -9   9  180.83   16.81
  -4  -9   8   44.67    9.99
   4   9  -8   52.34    9.03
  -4  -9   7   40.66    9.64
   4   9  -7   29.89    7.19
  -4  -9   7   48.51    9.43
   4   9  -6  144.52   12.92
   4   9  -6  128.07   11.35
  -4  -9   6  137.86   14.32
  -4  -9   6  108.33   13.44
   4   9  -5  424.88   20.83
   4   9  -5  402.77   18.86
  -4  -9   5  448.06   23.81
   4   9  -4   99.90   11.00
  -4  -9   4   68.57   16.93
   4   9  -4   83.87    9.49
  -4  -9   4   81.16   11.49
  -4  -9   3    3.78   13.43
   4   9  -3   -9.17    6.10
  -4  -9   3   -2.94    5.52
   4   9  -3   -0.84    4.47
  -4  -9   2   33.50   15.23
   4   9  -2   54.37    8.47
   4   9  -2   61.74    8.43
  -4  -9   2   42.62    7.70
   4   9  -1  238.52   14.88
   4   9  -1  217.18   13.81
   4   9   0  120.07   11.00
  -4  -9   0  115.11   23.00
   4   9   0   92.01    9.30
   4   9   1   19.17    5.60
  -4  -9  -2   31.59   16.13
   4   9   2   28.26    6.24
  -4  -9  -3   27.39   14.75
   4   9   3   32.74    6.59
   4   9   3   37.55    6.95
  -4  -9  -4   -3.22   11.35
   4   9   4   -4.30    4.32
   4   9   4    4.89    4.01
  -4 -10  10  139.40   13.34
  -4 -10  10  102.91   12.95
  -4 -10   9   -6.75    7.32
   4  10  -9    1.20    4.58
  -4 -10   8   62.11   10.58
   4  10  -8   68.87    8.56
  -4 -10   8   69.10   10.57
  -4 -10   7   15.62    7.63
   4  10  -7   13.88    5.93
  -4 -10   7   33.61    8.36
   4  10  -6    9.09    5.69
  -4 -10   6   12.70    6.60
   4  10  -5   30.59    7.31
  -4 -10   5   33.40    8.39
   4  10  -5   25.72    5.86
   4  10  -4  121.87   11.63
  -4 -10   4  105.36   19.12
   4  10  -4  112.61   10.45
  -4 -10   4  102.77   11.71
   4  10  -3   67.56    9.37
  -4 -10   3   59.26   17.40
   4  10  -3   52.45    7.48
  -4 -10   2    1.31   12.17
   4  10  -2   23.86    6.57
   4  10  -2   10.07    5.26
  -4 -10   1   38.42   15.81
   4  10  -1   57.34    8.32
   4  10  -1   57.70    8.27
  -4 -10   0    2.88   12.87
   4  10   0    9.83    4.97
   4  10   1   19.89    5.78
   4  10   2    5.28    4.48
   4  10   2    2.68    3.79
   4  11  -7    3.88    4.19
  -4 -11   7    3.27    5.21
   4  11  -6   -0.66    4.51
  -4 -11   6  -10.15    5.69
   4  11  -5    4.56    5.01
  -4 -11   5   16.49    6.39
   4  11  -4   22.20    5.73
   4  11  -4   13.47    4.95
  -4 -11   3   10.89   10.88
   4  11  -3   30.46    6.50
   4  11  -3   23.29    5.31
   4  11  -2   89.40    9.26
   4  11  -2   82.78    8.54
  -4 -11   1    4.96   10.87
   4  11  -1    6.64    3.83
   4  11  -1   12.90    5.21
  -5  10   5   -3.47   10.36
  -5  10   4    0.68   11.09
  -5  10   3   -3.97    7.09
  -5  10   2   49.81   11.21
  -5  10   2   43.23   14.13
  -5  10   1   84.59   13.62
  -5  10   1   78.60   17.34
  -5  10   0   30.35   10.41
  -5  10   0   37.58   13.65
  -5  10  -1   53.71   12.35
  -5  10  -1   48.88   13.88
  -5  10  -2    7.12   10.41
   5 -10   3   46.70    9.67
   5 -10   4   26.03    7.52
  -5   9   7  139.26   15.95
  -5   9   7   75.21   14.77
  -5   9   6   62.17   12.04
  -5   9   6   35.49   13.02
  -5   9   5   62.69   16.51
  -5   9   5   57.94   12.13
  -5   9   4  165.31   17.23
  -5   9   4  141.00   21.89
  -5   9   3   27.93    9.90
  -5   9   2   37.61   11.20
  -5   9   1    9.46   11.85
  -5   9   0   24.58   12.64
  -5   9  -1  142.73   21.98
  -5   9  -2    2.47   10.14
  -5   9  -2   -3.01    5.46
  -5   9  -3   23.00    8.13
   5  -9   4  128.64    9.99
  -5   9  -4  144.54   14.87
   5  -9   4  111.14   13.38
   5  -9   5   -3.12    3.76
  -5   9  -5    0.23    5.99
   5  -9   5    7.16    6.26
   5  -9   6   11.01    4.26
  -5   9  -6    7.71    6.52
  -5   8   9    2.12    6.42
  -5   8   8   87.37   12.79
  -5   8   7  164.32   17.90
  -5   8   7  132.00   19.81
  -5   8   6   37.06   13.33
  -5   8   6   50.45   11.51
   5  -8  -5  156.01    8.92
  -5   8   5  169.12   23.10
  -5   8   4  244.21   27.54
   5  -8  -4  228.85   10.31
  -5   8   4  225.26   19.76
   5  -8  -3   49.59    5.51
  -5   8   3   59.91   12.78
  -5   8   3   74.55   19.21
  -5   8   3   63.03   12.39
   5  -8  -2   74.73    6.33
  -5   8   2   74.76   13.39
   5  -8  -1   95.94    7.25
  -5   8   1   91.33   19.50
   5  -8   0   48.77    5.64
  -5   8   0   58.18   15.84
   5  -8   1    0.52    2.90
  -5   8  -1    7.90   10.91
  -5   8  -1    9.97    6.72
   5  -8   2    1.87    2.89
   5  -8   2    9.08    4.66
  -5   8  -2   15.70   12.22
  -5   8  -2   11.12    7.60
  -5   8  -3  -17.95   10.81
   5  -8   3   -1.83    4.15
  -5   8  -3   -1.28    7.27
   5  -8   4   16.32    5.73
  -5   8  -4   19.74    8.24
   5  -8   5   66.10    8.41
  -5   8  -5   63.09   11.61
   5  -8   5   35.24    8.14
   5  -8   6   18.13    5.62
  -5   8  -6   22.39    7.16
  -5   8  -6   10.88    8.33
  -5   8  -7   27.00    6.45
   5  -8   7   29.88    6.18
  -5   8  -7   36.76    7.07
   5  -8   8   26.63    5.76
  -5   8  -8   28.40    7.94
   5  -7 -10   43.27    5.20
  -5   7  10   72.17   11.65
   5  -7  -9   55.34    5.96
  -5   7   9   73.90   11.96
   5  -7  -8   -0.38    3.02
  -5   7   8   -3.66    7.60
   5  -7  -7    1.17    3.06
  -5   7   7    5.02   10.67
  -5   7   7   14.00    8.50
   5  -7  -6    5.83    3.47
  -5   7   6   15.92   12.04
  -5   7   6   12.52    8.40
   5  -7  -5   84.71    7.09
  -5   7   5   84.78   18.67
   5  -7  -4   64.01    5.97
  -5   7   4   60.33   11.38
  -5   7   4   77.34   18.67
  -5   7   4   68.05   12.71
   5  -7  -3  109.64    7.35
  -5   7   3   99.52   18.87
  -5   7   3  101.83   14.28
   5  -7  -2   19.63    4.08
  -5   7   2   24.73    9.40
  -5   7   1  726.34   43.05
   5  -7  -1  789.51   18.79
  -5   7   1  699.71   32.61
   5  -7   0   34.99    4.84
  -5   7   0   35.43   14.11
  -5   7   0   43.79   10.36
   5  -7   1   31.16    4.76
   5  -7   1   30.51    6.18
  -5   7  -1   37.74   14.48
  -5   7  -1   38.67    9.06
   5  -7   2   29.58    4.73
   5  -7   2   18.76    5.77
  -5   7  -2   21.51   14.04
  -5   7  -2   17.94    8.21
   5  -7   3  115.54    8.04
   5  -7   3   98.78    9.82
  -5   7  -3   80.18   17.34
  -5   7  -3   91.09   13.65
   5  -7   4   12.59    3.56
   5  -7   4   14.35    6.44
  -5   7  -4   11.16    5.72
  -5   7  -4   14.37    9.11
  -5   7  -5  124.75   12.36
   5  -7   5  121.54    8.06
   5  -7   5  137.26   11.58
  -5   7  -5  124.05   12.21
  -5   7  -5  143.08   17.23
  -5   7  -6   98.14   11.72
   5  -7   6   75.54    6.83
  -5   7  -6   81.09   10.48
  -5   7  -7   40.22    8.35
   5  -7   7   52.27    7.76
   5  -7   7   30.46    4.44
  -5   7  -7   38.13    8.10
  -5   7  -8   33.36    7.91
   5  -7   8   20.12    3.73
  -5   7  -8   32.45    7.60
  -5   7  -8   27.02    9.11
   5  -7   9   93.38    8.83
  -5   6  12    9.07    3.88
  -5   6  11    3.86    3.80
  -5   6  11   16.03    7.41
  -5   6  10   70.14    7.32
  -5   6  10  110.63   13.82
  -5   6   9  108.49    9.11
  -5   6   9  141.43   15.73
  -5   6   8   99.96   13.59
  -5   6   8   52.64   13.36
  -5   6   7  336.82   29.52
  -5   6   7  402.86   23.57
   5  -6  -6   13.92    3.87
  -5   6   6   36.92   13.27
   5  -6  -5  125.28    8.35
  -5   6   5  113.45   19.18
  -5   6   4  234.04   25.22
   5  -6  -4  209.19   10.59
  -5   6   4  236.22   17.94
   5  -6  -3    7.52    3.26
  -5   6   3    3.48   11.45
  -5   6   3    9.29    8.12
   5  -6  -2    1.03    2.95
  -5   6   2    5.40    7.07
   5  -6  -1  107.38    7.33
   5  -6  -1   83.59    7.63
  -5   6   1   82.33   17.58
  -5   6   1  112.57   13.56
  -5   6   1  105.39   12.45
  -5   6   0  405.75   31.68
   5  -6   0  438.41   13.56
  -5   6   0  355.99   22.58
   5  -6   0  405.26   16.31
  -5   6   0  373.96   22.39
  -5   6  -1  262.25   26.31
   5  -6   1  285.75   11.34
   5  -6   1  261.21   13.69
  -5   6  -1  243.20   19.08
   5  -6   2   16.66    3.77
   5  -6   2   14.22    5.49
  -5   6  -2    6.43   11.51
  -5   6  -2    9.53    8.36
  -5   6  -3  205.25   23.18
   5  -6   3  244.51   10.95
   5  -6   3  242.26   14.52
  -5   6  -3  227.07   19.86
  -5   6  -4   25.03    6.75
   5  -6   4   38.21    7.38
   5  -6   4   26.43    4.76
  -5   6  -4   37.12   12.28
  -5   6  -4   27.86    6.84
  -5   6  -4   41.47   10.68
  -5   6  -5   14.74    6.62
   5  -6   5   14.68    6.04
   5  -6   5   16.05    4.04
  -5   6  -5    9.62    6.02
  -5   6  -6   17.55    7.32
   5  -6   6   15.17    4.10
  -5   6  -6   21.05    6.83
   5  -6   7   69.23    6.39
  -5   6  -7   73.83   10.80
  -5   6  -7   72.79   10.85
  -5   6  -7   72.29   13.08
  -5   6  -8   -7.50    6.65
   5  -6   8   -0.61    4.27
   5  -6   8    2.21    2.63
  -5   6  -8    3.14    5.78
  -5   6  -8    1.57    7.00
  -5   6  -9   18.76    6.60
   5  -6   9    3.15    4.27
   5  -6   9    6.53    2.92
  -5   6  -9    9.18    5.68
  -5   6  -9   20.66    7.92
  -5   5  13   18.24    4.51
  -5   5  12   48.70    6.53
  -5   5  12   41.05    8.91
  -5   5  11    9.80    4.25
  -5   5  11    5.20    6.64
  -5   5  10   68.04   11.68
  -5   5  10   70.51    7.69
  -5   5  10   73.19   11.80
  -5   5   9   24.81    8.62
  -5   5   9   27.89    5.49
  -5   5   9   40.33   10.27
  -5   5   8  333.26   14.01
  -5   5   8  320.44   20.92
  -5   5   8  289.12   21.61
  -5   5   7   30.70    9.39
  -5   5   7   28.78    5.38
  -5   5   7   42.50   14.37
  -5   5   7   33.00    9.23
  -5   5   6  160.47   20.63
  -5   5   6  202.83   17.49
  -5   5   5   62.46   10.76
   5  -5  -5   57.55    5.93
  -5   5   5   49.76   14.21
  -5   5   5   64.52   10.75
  -5   5   4  406.94   29.90
   5  -5  -4  408.13   13.65
  -5   5   4  424.43   22.01
  -5   5   4  399.51   23.82
   5  -5  -3   22.11    4.03
  -5   5   3   15.40   11.58
  -5   5   3   23.63    7.93
   5  -5  -2   76.68    5.96
  -5   5   2   78.61   10.47
  -5   5   2   63.40    8.88
   5  -5  -1    6.63    3.29
  -5   5   1    9.87   12.88
  -5   5   1    8.78    6.86
  -5   5   1    5.45    5.74
   5  -5   0   -0.47    2.84
  -5   5   0    6.52   10.22
  -5   5   0    8.52    6.90
  -5   5   0    1.63    6.34
   5  -5   1   28.24    4.43
  -5   5  -1   18.32   11.68
  -5   5  -1   19.40    7.16
  -5   5  -1   23.26    8.51
   5  -5   2   50.31    5.30
   5  -5   2   44.23    7.03
  -5   5  -2   50.95   12.73
  -5   5  -2   47.42   10.34
  -5   5  -3   97.56   10.63
   5  -5   3  111.67    7.46
   5  -5   3  118.03   10.43
  -5   5  -3   92.79   15.54
  -5   5  -3  108.59   10.38
  -5   5  -3  112.33   13.90
  -5   5  -4   97.52   10.94
   5  -5   4  107.87    7.61
  -5   5  -4   87.82   15.71
  -5   5  -4  109.44   11.55
  -5   5  -5   94.12   11.69
   5  -5   5   94.01    7.56
  -5   5  -5  101.83   11.79
  -5   5  -6    5.87    6.15
   5  -5   6   33.93    8.02
   5  -5   6   15.00    3.96
  -5   5  -6   19.11    7.00
  -5   5  -6   24.95    9.87
   5  -5   7  201.62   10.57
   5  -5   7  255.34   15.47
  -5   5  -7  227.38   17.59
  -5   5  -7  233.61   17.51
  -5   5  -7  241.60   21.39
  -5   5  -8    3.50    6.20
   5  -5   8   12.48    5.47
   5  -5   8   13.64    3.77
  -5   5  -8    9.42    7.12
  -5   5  -8   10.24    7.54
   5  -5   9   32.73    4.47
  -5   5  -9   39.27    8.80
   5  -5   9   50.34    7.17
  -5   5  -9   43.17    8.47
  -5   5  -9   30.03    8.12
  -5   5 -10   20.77    7.14
   5  -5  10   24.14    5.15
   5  -5  10   20.77    3.61
  -5   5 -10   24.70    6.81
  -5   4  13  145.27    9.97
  -5   4  13  140.79   14.20
  -5   4  12  333.65   14.72
  -5   4  12  327.62   21.65
  -5   4  11   -3.37    6.35
  -5   4  11    1.21    3.89
  -5   4  11   -3.04    6.73
  -5   4  10   12.73    7.80
  -5   4  10   11.39    4.62
  -5   4  10    7.33    6.70
  -5   4   9   59.79   11.11
  -5   4   9   41.80    6.40
  -5   4   9   44.78    9.48
  -5   4   8  144.63    9.89
  -5   4   8  154.43   14.79
  -5   4   8  165.44   15.74
  -5   4   7   62.84   10.90
  -5   4   7   49.65    5.93
  -5   4   7   44.33   12.62
  -5   4   6   54.71    9.98
  -5   4   6   52.18    5.90
  -5   4   6   31.81   12.32
  -5   4   5  200.57   21.20
  -5   4   5  210.59   14.81
  -5   4   5  212.81   16.37
   5  -4  -4   48.75    5.04
  -5   4   4   44.94   11.06
  -5   4   4   46.18    8.46
  -5   4   3   62.68   10.03
   5  -4  -3   78.53    5.91
  -5   4   3   77.70   15.35
  -5   4   3   62.55    9.31
  -5   4   3   67.14    8.20
   5  -4  -2  470.32   12.68
  -5   4   2  424.37   19.64
  -5   4   2  421.72   19.37
  -5   4   2  430.25   22.05
   5  -4  -1  190.42    8.26
  -5   4   1  159.86   12.47
  -5   4   1  162.84   12.65
   5  -4   0  118.81    6.76
  -5   4   0  104.03   17.05
  -5   4   0   89.68   10.23
  -5   4   0  101.32   10.99
  -5   4  -1  444.17   29.07
   5  -4   1  437.04   12.85
  -5   4  -1  399.53   21.25
  -5   4  -2    2.83    4.58
   5  -4   2    0.63    3.11
  -5   4  -2   17.11   10.21
  -5   4  -2   -0.77    7.08
  -5   4  -3    8.98    5.88
   5  -4   3   12.80    3.94
  -5   4  -3   10.56    9.92
  -5   4  -3   12.08    6.07
  -5   4  -3   22.69    8.70
  -5   4  -4   12.68    6.68
   5  -4   4    2.41    3.27
  -5   4  -4   12.32    9.61
  -5   4  -4    0.23    5.28
  -5   4  -5   84.83   11.93
   5  -4   5   63.87    5.87
   5  -4   5   65.98    8.76
  -5   4  -5   72.33   10.60
  -5   4  -5   68.83   13.19
  -5   4  -6  259.91   19.11
   5  -4   6  249.18   11.13
   5  -4   6  288.62   15.86
  -5   4  -6  262.51   18.57
  -5   4  -6  258.24   22.12
  -5   4  -7   15.03    7.91
   5  -4   7    9.87    5.29
   5  -4   7   14.64    3.96
  -5   4  -7    3.98    6.48
  -5   4  -7    4.47    8.32
   5  -4   8   64.37    6.05
  -5   4  -8   71.01   11.72
   5  -4   8   74.87    8.77
  -5   4  -8   85.60   11.94
  -5   4  -8   83.09   13.04
  -5   4  -9  126.26   14.21
   5  -4   9  110.73    9.73
  -5   4  -9  124.64   13.90
  -5   4  -9   98.74   12.67
  -5   4 -10  113.86   12.93
   5  -4  10  101.90    8.56
  -5   4 -10  123.53   13.79
  -5   3  14    6.73    5.50
  -5   3  13   23.32    7.83
  -5   3  12  396.21   23.54
  -5   3  11  107.47   13.23
  -5   3  11  123.45   14.21
  -5   3  10   31.56    9.14
  -5   3  10   39.46    9.15
  -5   3   9  159.42   15.19
  -5   3   9  165.73   15.24
  -5   3   8  261.97   18.97
  -5   3   7   42.29    9.05
  -5   3   7   22.72   10.65
  -5   3   6  157.87   18.13
  -5   3   6  150.50   12.96
  -5   3   6  165.13   13.82
  -5   3   5   93.44   14.98
  -5   3   5  108.42   10.85
  -5   3   4   31.79    8.14
  -5   3   4   29.87   11.14
  -5   3   4   12.55    6.18
  -5   3   4   15.27    4.64
  -5   3   3   18.22    6.87
  -5   3   3   13.88    9.23
  -5   3   3   14.30    5.59
  -5   3   3   10.69    4.59
  -5   3   2  156.71   18.14
  -5   3   2  150.04   11.24
  -5   3   2  157.60   11.39
  -5   3   2  160.82   13.05
  -5   3   1  420.61   17.49
  -5   3   1  427.24   19.07
  -5   3   1  436.29   21.18
  -5   3   0  570.84   31.07
  -5   3   0  492.56   19.14
  -5   3   0  551.65   22.06
  -5   3  -1  520.04   29.96
  -5   3  -1  503.26   22.32
  -5   3  -2  522.33   30.14
  -5   3  -2  475.80   19.85
  -5   3  -2  516.24   23.60
  -5   3  -3   12.66    6.56
  -5   3  -3   18.27    9.34
  -5   3  -3   17.67    6.17
  -5   3  -4   31.65    7.86
   5  -3   4   41.00    6.78
  -5   3  -4   36.86   10.59
  -5   3  -4   31.87    7.64
  -5   3  -4   37.01    9.93
  -5   3  -5   97.01   11.76
   5  -3   5  101.03    9.46
  -5   3  -5   94.89   12.31
  -5   3  -5   74.60   11.94
  -5   3  -6    1.47    7.70
   5  -3   6    9.16    5.58
  -5   3  -6    6.53    7.24
  -5   3  -6    8.75    7.24
  -5   3  -7   86.12   13.48
   5  -3   7   78.66    8.67
  -5   3  -7   76.41   12.30
  -5   3  -7   91.01   13.31
  -5   3  -8    1.96    7.76
   5  -3   8    3.18    4.23
  -5   3  -8   12.40    7.74
  -5   3  -8   -3.18    6.86
  -5   3  -9    6.84    7.37
   5  -3   9   17.00    4.92
  -5   3  -9   -0.08    7.82
  -5   3 -10   34.24    8.76
  -5   3 -10   44.52    9.46
  -5   2  14  179.66   10.45
  -5   2  14  195.01   16.78
  -5   2  13  305.81   14.07
  -5   2  13  297.09   20.74
  -5   2  12   12.65    7.90
  -5   2  12    3.09    3.98
  -5   2  11   46.34   10.33
  -5   2  11   53.42    6.80
   5  -2 -11   37.13    5.63
  -5   2  11   51.15   10.09
  -5   2  10   21.82    7.95
  -5   2  10   36.71    5.73
  -5   2  10   34.24    9.05
  -5   2   9  142.67    9.19
   5  -2  -9  129.03    8.05
  -5   2   9  144.30   13.96
  -5   2   9  128.81   13.82
  -5   2   8  268.30   11.67
   5  -2  -8  252.57    9.99
  -5   2   8  269.21   17.72
  -5   2   7  219.08   19.99
  -5   2   7  262.89   10.98
  -5   2   7  244.92   16.10
  -5   2   7  248.21   16.67
  -5   2   6   76.86    6.21
  -5   2   6   85.96   13.93
  -5   2   6   65.34    9.16
  -5   2   5   12.54    8.63
  -5   2   5   30.70    4.24
  -5   2   5   19.98    6.10
  -5   2   4   44.03    8.15
   5  -2  -4   46.22    4.23
   5  -2  -4   30.40   22.98
  -5   2   4   39.99   11.16
  -5   2   4   34.61    6.52
  -5   2   4   43.48    6.13
   5  -2  -3   81.75    5.32
   5  -2  -3   75.71   28.21
  -5   2   3   77.21   13.87
  -5   2   3   75.66    8.25
  -5   2   3   69.32    7.63
  -5   2   3   66.35    8.99
   5  -2  -2   90.48    5.27
  -5   2   2   93.78   14.03
  -5   2   2   85.17    8.35
  -5   2   2   70.40    7.98
  -5   2   2   78.91    9.16
  -5   2   1   31.85    6.77
   5  -2  -1   32.92    3.79
  -5   2   1   30.86    5.81
  -5   2   1   27.64    6.42
  -5   2   0   90.10   14.53
  -5   2   0   95.09    9.90
   5  -2   0  105.41    5.95
  -5   2   0   82.16    9.44
  -5   2  -1  204.69   19.59
  -5   2  -1  191.43   11.87
   5  -2   1  215.75    8.45
  -5   2  -1  208.30   13.86
   5  -2   2   57.06    5.07
  -5   2  -2   59.05    8.31
  -5   2  -2   56.75   12.04
  -5   2  -3  102.56   15.74
  -5   2  -3   99.98   10.89
   5  -2   3  106.05    6.96
  -5   2  -3  102.62   10.93
  -5   2  -3  117.54   13.15
  -5   2  -4  232.94   21.03
  -5   2  -4  251.75   16.90
   5  -2   4  225.51   10.19
  -5   2  -4  250.17   17.22
  -5   2  -4  255.87   18.16
  -5   2  -5   13.02    7.72
   5  -2   5   11.06    5.16
   5  -2   5    9.90    3.47
  -5   2  -5   15.03    8.79
  -5   2  -5   16.11    7.94
  -5   2  -6   26.61    9.48
   5  -2   6   17.37    5.16
   5  -2   6   16.72    4.10
  -5   2  -6   24.07    9.72
  -5   2  -6    7.15    7.50
  -5   2  -7  339.61   23.14
   5  -2   7  338.48   12.66
   5  -2   7  308.27   15.30
  -5   2  -7  326.41   23.34
  -5   2  -7  306.11   21.83
  -5   2  -8    9.82    9.06
   5  -2   8   16.77    5.13
   5  -2   8   15.98    4.21
  -5   2  -8   26.18   10.22
  -5   2  -8   14.19    6.91
  -5   2  -9   -0.08    7.67
   5  -2   9    7.44    3.17
  -5   2  -9   12.80    9.37
  -5   2 -10    7.39    6.91
   5  -2  10    4.34    3.01
  -5   2 -10    3.67    6.66
  -5   1  15   87.21    7.40
  -5   1  14   55.25    6.39
   5  -1 -14   42.95    6.09
  -5   1  14   62.25   10.57
  -5   1  13   -5.50    6.82
  -5   1  13    9.36    4.48
  -5   1  13   10.16    7.83
   5  -1 -13    5.03    3.54
  -5   1  12   69.56   11.30
  -5   1  12   79.62    7.79
   5  -1 -12   71.06    7.50
  -5   1  12   73.30   11.83
  -5   1  11   78.63   12.40
  -5   1  11   83.19    7.37
   5  -1 -11   58.10    6.95
  -5   1  11   83.35   12.36
  -5   1  10    5.76    6.55
  -5   1  10    4.09    3.66
  -5   1  10   -1.87    6.55
   5  -1 -10   -2.07    3.32
  -5   1   9   63.34   10.95
  -5   1   9   66.24    6.30
   5  -1  -9   65.54    6.12
  -5   1   8  124.40    7.97
   5  -1  -8  131.51    7.87
  -5   1   8  124.58   12.89
   5  -1  -7   11.71    2.93
  -5   1   7   11.63    8.00
  -5   1   7   18.13    3.68
  -5   1   7    5.64    5.70
  -5   1   6  345.26   22.80
  -5   1   6  382.96   12.24
   5  -1  -6  389.60   10.69
  -5   1   6  371.19   17.68
  -5   1   5  207.71   17.78
  -5   1   5  210.14    9.02
   5  -1  -5  246.28    8.13
  -5   1   5  215.00   13.29
  -5   1   5  207.84   11.44
  -5   1   5  230.26   14.64
  -5   1   4  160.75   15.94
   5  -1  -4  173.23    7.03
   5  -1  -4  179.55    6.36
  -5   1   4  159.33   10.95
  -5   1   4  167.11   10.59
  -5   1   4  175.44   12.23
  -5   1   3   30.77    6.92
   5  -1  -3   33.72    3.76
  -5   1   3   41.40   13.07
  -5   1   3   20.39    9.30
   5  -1  -3   34.11    2.87
  -5   1   3   28.17    5.46
  -5   1   3   29.72    5.62
  -5   1   2  145.81   16.22
   5  -1  -2  156.50    6.53
  -5   1   2  142.30    9.33
   5  -1  -2  142.46    5.13
  -5   1   2  150.82   10.46
  -5   1   2  145.37   21.40
  -5   1   2  134.29   10.75
  -5   1   1   18.88    5.71
  -5   1   1   18.54    9.68
   5  -1  -1   16.96    3.16
   5  -1  -1   16.98    2.18
  -5   1   1   20.01    5.79
  -5   1   0  184.16   19.03
   5  -1   0  178.11    7.23
  -5   1   0  192.54   12.63
   5  -1   0  191.08    6.01
  -5   1   0  152.37   10.47
   5  -1   1  614.23   13.75
  -5   1  -1  594.71   20.38
   5  -1   1  601.77   10.88
  -5   1  -2  245.58   20.64
  -5   1  -2  213.08   13.64
   5  -1   2  229.18    8.99
  -5   1  -2  208.23   13.73
  -5   1  -2  206.27   14.66
   5  -1   2  215.13    6.85
   5  -1   3    5.72    1.80
  -5   1  -3   10.64    6.88
   5  -1   3    7.71    3.22
  -5   1  -3   10.33    9.83
  -5   1  -3    9.06    7.08
  -5   1  -3   11.07    7.00
  -5   1  -4    7.85    7.10
   5  -1   4    1.78    3.09
  -5   1  -4   -7.42    8.84
   5  -1   4   -0.84    1.77
  -5   1  -4    1.78    7.37
  -5   1  -4    3.30    6.72
   5  -1   5   98.74    5.51
   5  -1   5   97.05    7.15
   5  -1   5   97.11    8.59
  -5   1  -5   94.18   14.85
  -5   1  -5  110.29   14.13
  -5   1  -5   95.65   11.62
  -5   1  -5  103.44   13.01
  -5   1  -6   20.32    8.84
   5  -1   6   22.46    5.46
   5  -1   6   21.68    4.78
   5  -1   6   14.92    2.83
  -5   1  -6   13.44   10.08
  -5   1  -6   16.44    7.44
  -5   1  -7   22.03    9.53
   5  -1   7   10.28    4.19
   5  -1   7   13.70    4.06
  -5   1  -7   15.95    9.46
  -5   1  -7   15.94    7.92
   5  -1   7    9.41    2.67
   5  -1   8   75.05    6.85
  -5   1  -8   69.16   12.52
   5  -1   8   77.23    5.37
  -5   1  -8   76.17   14.02
   5  -1   9  168.06    9.63
   5  -1   9  166.32    7.76
  -5   1  -9  178.85   18.25
  -5   1 -10    5.40    7.24
   5  -1  10   15.05    3.72
  -5   1 -10    5.40    8.17
  -5   0  15   65.00    6.49
   5   0 -15   61.37    6.46
  -5   0  15   82.20   11.31
  -5   0  14   19.91    4.66
  -5   0  14   20.06    8.16
   5   0 -14   16.40    4.55
  -5   0  13   24.12    9.00
  -5   0  13   18.57    4.68
  -5   0  13   22.88    8.59
   5   0 -13   25.24    5.75
  -5   0  12  228.72   11.77
   5   0 -12  233.69   12.82
  -5   0  12  259.05   20.16
  -5   0  12  241.74   19.28
  -5   0  11  208.06   10.75
   5   0 -11  207.72   11.91
  -5   0  11  208.92   17.52
  -5   0  11  215.75   18.10
  -5   0  10  190.92   10.09
   5   0 -10  195.99   10.70
  -5   0  10  214.16   17.11
  -5   0  10  206.13   16.69
  -5   0   9   27.92    8.42
  -5   0   9   31.90    5.01
   5   0  -9   36.29    5.49
  -5   0   8 1011.46   20.37
   5   0  -8 1023.37   20.85
  -5   0   8  967.64   30.88
  -5   0   8 1046.27   32.71
  -5   0   7  357.08   11.92
   5   0  -7  366.82   11.63
  -5   0   7  345.31   17.51
  -5   0   6   12.25    6.42
   5   0  -6    5.04    2.71
  -5   0   6    9.02    3.31
  -5   0   6   11.38    5.50
  -5   0   6    2.64    3.74
  -5   0   5    2.17    5.49
   5   0  -5    5.86    2.26
  -5   0   5   -3.82    8.39
  -5   0   5    5.39    2.84
  -5   0   5    7.78    5.02
  -5   0   5   -2.27    4.21
  -5   0   4   19.33    5.80
  -5   0   4   21.37   10.38
   5   0  -4   21.02    2.89
   5   0  -4   21.31    3.25
  -5   0   4   22.13   10.32
  -5   0   4   21.12    5.48
  -5   0   4   18.99    5.11
  -5   0   3  595.41   28.82
   5   0  -3  608.63   12.47
  -5   0   3  599.05   18.41
   5   0  -3  612.82   11.28
  -5   0   3  618.25   19.39
  -5   0   3  600.86   42.95
  -5   0   3  617.37   20.80
  -5   0   2   36.13    6.33
   5   0  -2   43.66    3.85
  -5   0   2   38.43   11.37
  -5   0   2   43.82   11.19
  -5   0   2   34.53    5.19
   5   0  -2   38.19    3.06
  -5   0   2   43.22    6.84
   5   0  -1   87.07    5.19
  -5   0   1   91.82    8.75
   5   0  -1   81.79    4.16
  -5   0   1   84.36   16.34
  -5   0   1   79.55    7.65
  -5   0   0  764.58   33.82
  -5   0   0  713.13   20.96
   5   0   0  692.06   14.30
   5   0   0  739.86   12.28
  -5   0   0  732.40   47.60
  -5   0  -1  462.61   27.39
  -5   0  -1  438.92   17.99
   5   0   1  418.00   11.88
  -5   0  -1  463.27   19.43
   5   0   1  432.41    9.77
  -5   0  -2  269.68   15.74
   5   0   2  275.83   10.28
  -5   0  -2  294.90   16.47
  -5   0  -2  284.20   16.40
   5   0   2  285.66    8.21
   5   0   3    4.96    2.20
  -5   0  -3    6.22    6.37
  -5   0  -3   -0.74    9.54
   5   0   3    1.90    2.88
  -5   0  -3   -6.05    7.18
  -5   0  -3   -7.33    6.14
   5   0   4   93.90    5.37
  -5   0  -4  102.49   16.41
  -5   0  -4  102.41   12.19
   5   0   4  100.18    6.79
  -5   0  -4  106.15   11.88
  -5   0  -4   95.84   12.12
  -5   0  -5   -0.28    7.88
   5   0   5    5.26    4.17
  -5   0  -5    3.40    8.85
   5   0   5    2.90    3.02
   5   0   5    5.56    2.35
  -5   0  -5   12.27    9.22
  -5   0  -5   -0.93    5.41
   5   0   6   40.11    4.13
   5   0   6   32.40    5.11
  -5   0  -6   41.43   11.58
   5   0   6   32.94    5.26
  -5   0  -6   39.13   11.53
  -5   0  -6   37.72    9.12
  -5   0  -7  117.76   15.72
   5   0   7  104.63    7.91
   5   0   7  108.70    6.34
  -5   0  -7   95.05   15.24
   5   0   8   80.90    6.65
  -5   0  -8   99.06   14.55
   5   0   8   85.79    5.92
  -5   0  -8   77.48   14.70
   5   0   9   40.61    5.11
  -5   0  -9   59.22   12.09
   5   0   9   45.86    4.51
  -5   0  -9   54.38   13.15
  -5   0 -10   68.86   12.20
   5   0  10   48.85    5.22
   5   0  10   43.74    4.10
  -5   0 -10   69.87   12.86
   5   1 -15    4.57    3.50
  -5  -1  15    7.87    2.90
  -5  -1  14   -1.31    6.74
  -5  -1  14    4.94    3.34
  -5  -1  14    1.12    6.69
   5   1 -14    1.60    3.83
  -5  -1  13   50.02   11.06
  -5  -1  13   38.97    5.47
  -5  -1  13   43.67   10.35
   5   1 -13   46.50    6.71
  -5  -1  12    6.80    8.45
  -5  -1  12    7.07    4.11
  -5  -1  12   -3.89    7.53
   5   1 -12    8.84    4.46
  -5  -1  11   15.62    8.22
  -5  -1  11    3.19    3.50
  -5  -1  11   15.61    8.31
   5   1 -11   13.22    4.75
  -5  -1  10  476.90   15.07
   5   1 -10  524.95   17.43
  -5  -1  10  514.56   25.80
  -5  -1   9  188.00    9.21
   5   1  -9  188.62   10.29
  -5  -1   9  182.31   15.32
  -5  -1   8  159.14    8.14
   5   1  -8  151.13    8.46
  -5  -1   8  136.13   12.47
  -5  -1   8  127.86    9.71
  -5  -1   7  250.70    9.58
   5   1  -7  265.83   10.32
  -5  -1   7  243.51   15.11
  -5  -1   7  237.91   12.51
  -5  -1   7  268.37   16.82
  -5  -1   6  111.79   14.31
  -5  -1   6  118.28    6.65
   5   1  -6  119.60    6.98
  -5  -1   6  107.44   10.28
  -5  -1   6  120.94    9.35
  -5  -1   6  120.12   11.21
  -5  -1   5  610.77   29.08
  -5  -1   5  603.54   20.54
  -5  -1   5  642.33   19.63
  -5  -1   5  622.15   22.14
  -5  -1   4   24.78    7.05
   5   1  -4   24.09    3.41
   5   1  -4   24.72    3.20
  -5  -1   4   31.07   10.54
  -5  -1   4   23.24    5.71
  -5  -1   4   27.43    5.82
  -5  -1   3  547.98   27.37
   5   1  -3  535.03   11.09
  -5  -1   3  504.07   16.30
   5   1  -3  535.25   11.04
  -5  -1   3  532.38   17.93
  -5  -1   3  513.88   39.34
  -5  -1   3  538.81   18.92
  -5  -1   2  834.82   34.10
   5   1  -2  857.05   14.05
   5   1  -2  817.75   13.12
  -5  -1   2  858.65   22.92
  -5  -1   2  846.70   49.17
  -5  -1   2  840.50   22.49
   5   1  -1    4.80    2.72
   5   1  -1    2.33    2.21
   5   1  -1    3.13    1.87
   5   1   0 1978.23   23.45
   5   1   0 1946.56   27.31
  -5  -1   0 1983.77   38.13
   5   1   0 1992.92   21.10
  -5  -1  -1  289.10   22.48
   5   1   1  253.70    9.03
   5   1   1  244.72   10.64
  -5  -1  -1  257.09   14.95
   5   1   1  253.11    7.83
  -5  -1  -2  423.82   27.42
   5   1   2  303.72   11.00
  -5  -1  -2  378.32   18.76
  -5  -1  -2  356.64   17.64
   5   1   2  345.86    9.39
   5   1   3   89.85    6.37
  -5  -1  -3  100.35   16.44
  -5  -1  -3   98.14   11.41
  -5  -1  -3  106.59   10.90
   5   1   3   95.55    5.46
   5   1   4  198.58    7.62
  -5  -1  -4  213.22   21.51
  -5  -1  -4  213.87   16.70
   5   1   4  203.10    9.37
  -5  -1  -4  215.26   17.15
  -5  -1  -4  191.32   14.66
   5   1   5   69.75    5.05
   5   1   5   64.56    6.19
  -5  -1  -5   73.62   12.22
  -5  -1  -5   83.55   15.07
  -5  -1  -5   63.86    9.47
  -5  -1  -5   81.37   12.99
  -5  -1  -6   28.25   10.03
   5   1   6   19.70    4.18
   5   1   6   19.95    3.44
  -5  -1  -6   36.97   11.53
   5   1   7   37.52    4.22
  -5  -1  -7   36.79   10.24
   5   1   7   29.09    4.62
   5   1   7   30.02    3.73
  -5  -1  -7   38.92   12.56
  -5  -1  -8    1.79    8.19
   5   1   8    7.71    3.02
  -5  -1  -8   11.10   10.93
   5   1   8    7.79    2.75
   5   1   9    3.98    2.30
   5   1   9    2.49    2.62
   5   1  10    4.33    2.73
   5   1  10    2.94    2.12
  -5  -1 -10   -1.42    8.47
   5   2 -15   63.17    6.74
  -5  -2  15   53.60    9.98
   5   2 -14   17.16    4.65
  -5  -2  14   -1.00    7.13
  -5  -2  14    3.50    7.27
   5   2 -13    9.12    4.68
  -5  -2  13   14.34    8.36
  -5  -2  13    2.63    2.96
  -5  -2  13   10.31    7.95
  -5  -2  12   -0.91    7.44
  -5  -2  12    9.42    3.74
  -5  -2  12    2.78    7.18
   5   2 -12   -1.29    4.47
  -5  -2  11   34.06    9.48
   5   2 -11   44.59    6.57
   5   2 -10    9.71    4.67
  -5  -2  10    5.66    3.28
   5   2  -9    5.58    4.23
  -5  -2   9    4.33    2.99
  -5  -2   9   12.18    4.89
  -5  -2   8  225.28    9.35
   5   2  -8  242.83   10.83
  -5  -2   7 1164.93   19.94
  -5  -2   7 1105.32   27.74
  -5  -2   7 1146.06   32.86
  -5  -2   6  826.25   33.71
  -5  -2   6  879.05   16.51
  -5  -2   6  857.08   23.75
  -5  -2   6  847.50   27.11
  -5  -2   5  314.64   22.29
   5   2  -5  354.51    9.38
  -5  -2   5  339.92   15.17
  -5  -2   5  349.98   16.95
  -5  -2   4  633.08   30.42
   5   2  -4  675.93   13.81
  -5  -2   4  640.24   20.22
  -5  -2   4  617.38   21.51
  -5  -2   3    7.58    4.22
  -5  -2   3    2.76    6.19
  -5  -2   3   18.94   10.01
   5   2  -3   11.01    2.50
  -5  -2   3   10.93    4.34
  -5  -2   3   12.19    5.06
  -5  -2   2  254.10   21.48
   5   2  -2  242.63    8.92
   5   2  -2  249.22    7.72
  -5  -2   2  250.70   26.99
  -5  -2   2  226.78   11.99
   5   2  -1  118.92    5.59
   5   2  -1  120.25    6.98
  -5  -2   1  122.28   10.09
   5   2  -1  127.58    5.79
  -5  -2   1  133.42   19.56
   5   2   0  151.15    6.50
   5   2   0  154.65    8.45
  -5  -2   0  162.78   11.58
   5   2   0  166.04    6.60
   5   2   1   51.53    4.50
   5   2   1   58.75    5.85
  -5  -2  -1   65.48   14.22
  -5  -2  -1   62.09    8.25
   5   2   1   60.24    5.66
   5   2   1   64.66    4.49
   5   2   2   26.56    3.51
  -5  -2  -2   12.75   10.35
   5   2   2   28.72    5.18
  -5  -2  -2   31.08    6.94
   5   2   2   26.96    3.34
  -5  -2  -3  680.92   36.46
   5   2   3  571.40   14.41
   5   2   3  656.29   20.07
  -5  -2  -3  603.94   23.29
   5   2   3  622.22   13.15
   5   2   4   28.71    3.55
  -5  -2  -4   36.98   12.35
   5   2   4   26.95    3.90
  -5  -2  -4   30.43    9.32
  -5  -2  -4   22.17    6.67
  -5  -2  -5   10.43    8.30
  -5  -2  -5   -0.87    9.27
   5   2   5   17.23    3.31
   5   2   5   15.20    3.51
  -5  -2  -5   21.15    9.06
  -5  -2  -6    8.24    8.29
   5   2   6   10.18    3.25
   5   2   6   14.19    3.31
  -5  -2  -6   18.96   10.20
   5   2   7   35.48    4.31
  -5  -2  -7   31.40   10.59
   5   2   7   27.54    4.26
  -5  -2  -7   40.09   11.87
  -5  -2  -8   44.62   10.77
   5   2   8   36.35    4.59
   5   2   8   55.52    4.99
   5   2   8   46.37    4.33
  -5  -2  -8   49.95   12.35
   5   2   9   38.10    4.06
   5   2   9   44.22    4.09
   5   3 -15  152.97    9.65
  -5  -3  15  178.41   16.10
  -5  -3  14    4.82    7.55
  -5  -3  14   -1.25    6.54
  -5  -3  13   85.72   12.93
  -5  -3  13   88.55   13.37
  -5  -3  12  153.65   16.52
  -5  -3  12  143.54   16.45
  -5  -3  11    0.63    7.25
  -5  -3  10  104.45   10.31
  -5  -3   9   64.98    8.55
  -5  -3   8  340.56   17.04
  -5  -3   8  360.56   20.34
  -5  -3   7   28.40    7.80
   5   3  -7   32.51    5.32
  -5  -3   7   16.64    6.01
  -5  -3   6   64.11    9.35
  -5  -3   6   74.09   13.21
   5   3  -6   86.62    6.94
  -5  -3   6   71.32    7.87
  -5  -3   5 1845.85   51.45
  -5  -3   5 1890.44   35.66
  -5  -3   5 1843.05   38.45
  -5  -3   4  570.78   30.08
   5   3  -4  625.46   13.56
  -5  -3   4  600.20   19.88
  -5  -3   4  580.54   20.80
  -5  -3   3  477.61   27.30
   5   3  -3  435.61   12.75
   5   3  -3  459.86   11.39
  -5  -3   3  433.44   17.17
   5   3  -2   45.45    4.81
  -5  -3   2   65.12   13.53
   5   3  -2   60.82    4.58
  -5  -3   2   50.74    7.20
  -5  -3   1  136.60   18.67
   5   3  -1  118.25    7.51
  -5  -3   1  117.33    9.80
   5   3  -1  122.69    5.98
   5   3   0  549.85   16.10
  -5  -3   0  551.47   20.67
   5   3   0  504.15   14.36
   5   3   0  557.94   12.37
  -5  -3  -1  175.17   20.90
   5   3   1  156.11    9.11
  -5  -3  -1  153.71   12.11
   5   3   1  148.95    8.54
   5   3   1  152.27    7.00
  -5  -3  -2   14.07   11.53
   5   3   2   19.77    4.73
  -5  -3  -2   21.58    6.47
   5   3   2   21.18    3.30
   5   3   2   16.05    4.11
   5   3   3    8.08    2.75
  -5  -3  -3   13.12   12.55
   5   3   3   14.18    5.11
  -5  -3  -3   -1.56    4.33
   5   3   3    7.15    4.21
   5   3   4   15.37    3.15
   5   3   4   18.11    5.53
  -5  -3  -4   18.97    6.48
  -5  -3  -5  122.70   19.09
   5   3   5  145.58    7.38
  -5  -3  -5  147.91   16.68
  -5  -3  -6    7.33    8.67
   5   3   6    9.79    2.94
  -5  -3  -6   10.11    8.76
  -5  -3  -7  156.25   17.14
   5   3   7  156.06    7.65
  -5  -3  -7  181.48   19.16
   5   3   8    1.00    2.29
  -5  -3  -8    2.02    8.62
   5   3   8    7.18    2.68
   5   3   9   94.34    5.88
   5   3   9   90.19    5.51
  -5  -3  -9   90.36   14.51
  -5  -4  15    2.06    6.04
   5   4 -15    4.11    3.75
  -5  -4  15    6.39    6.23
  -5  -4  14   22.59    8.42
   5   4 -14   25.44    5.26
  -5  -4  14   15.29    8.14
  -5  -4  13   -6.66    7.14
   5   4 -13   12.36    4.68
  -5  -4  13    4.57    7.39
  -5  -4  12    1.09    7.25
   5   4 -12   11.01    4.54
  -5  -4  11  247.76   20.70
  -5  -4  10    9.36    5.63
  -5  -4   9  297.40   17.57
  -5  -4   9  308.59   20.56
  -5  -4   8  406.86   19.35
  -5  -4   8  416.21   22.53
  -5  -4   7   14.54    7.25
  -5  -4   7   13.68    5.86
  -5  -4   6   90.31   14.68
  -5  -4   6  100.61   10.13
  -5  -4   6  107.97   11.08
  -5  -4   5  101.08   15.11
  -5  -4   5   95.94    9.90
  -5  -4   5   89.11    9.57
  -5  -4   4    6.18    4.56
  -5  -4   4   -1.81   10.16
   5   4  -4    7.09    3.11
   5   4  -3   94.56    6.93
  -5  -4   3  107.10   17.35
  -5  -4   3  106.19   10.24
  -5  -4   3   93.25    8.89
  -5  -4   2  199.63   21.20
   5   4  -2  193.59    9.63
  -5  -4   2  199.15   12.57
   5   4  -1   59.48    6.14
  -5  -4   1   63.49   15.23
   5   4  -1   56.62    5.47
  -5  -4   1   53.60    7.68
   5   4   0  135.86    8.82
  -5  -4   0  140.16   11.39
   5   4   0  118.14    7.70
   5   4   1  118.37    8.65
  -5  -4  -1  125.88   19.65
  -5  -4  -1  119.35   10.85
   5   4   1  114.68    7.87
  -5  -4  -2  539.43   35.09
   5   4   2  512.77   17.72
  -5  -4  -2  445.05   20.52
   5   4   2  494.45   16.87
   5   4   3   60.47    7.49
  -5  -4  -3   51.04   14.46
  -5  -4  -3   44.50    7.61
   5   4   3   48.45    6.33
  -5  -4  -4   25.36   12.99
   5   4   4   32.11    6.47
   5   4   4   30.70    6.24
  -5  -4  -5   16.49   11.15
   5   4   5   25.65    6.46
  -5  -4  -6    3.43    8.28
  -5  -4  -6    5.28    8.48
  -5  -4  -7   86.85   14.25
  -5  -4  -7   82.59   14.33
   5   4   8   37.86    4.08
  -5  -4  -8   27.52   10.44
  -5  -5  15   89.65   11.74
  -5  -5  14   -3.34    6.43
   5   5 -14    2.37    3.56
  -5  -5  14   10.31    7.35
  -5  -5  13    8.75    7.51
   5   5 -13   10.56    4.70
   5   5 -12  224.25   12.48
  -5  -5  12  160.78   17.10
   5   5 -11   22.30    5.48
  -5  -5  11   16.77    6.46
  -5  -5  10   48.88   10.97
   5   5 -10   44.66    6.75
  -5  -5  10   34.86    7.77
  -5  -5   9   23.93    8.46
   5   5  -9   31.32    6.00
  -5  -5   9   28.20    7.77
  -5  -5   8  308.05   18.08
  -5  -5   8  308.01   20.51
  -5  -5   7  376.99   19.30
  -5  -5   7  342.88   20.02
  -5  -5   6   39.35    8.18
  -5  -5   6   42.15   11.91
   5   5  -6   47.92    5.44
  -5  -5   6   45.06    8.46
  -5  -5   5  381.16   27.09
   5   5  -5  396.04   15.00
   5   5  -5  420.37   12.77
  -5  -5   5  389.47   19.54
  -5  -5   4    5.78    5.28
  -5  -5   4   -3.12   11.30
   5   5  -4    5.39    3.62
   5   5  -4    1.69    2.64
  -5  -5   4   16.39    6.74
   5   5  -3   54.64    6.47
  -5  -5   3   42.56   13.48
   5   5  -3   56.60    4.83
  -5  -5   3   58.05    8.36
  -5  -5   2   16.58   12.38
   5   5  -2    7.57    3.80
   5   5  -2    7.78    3.06
  -5  -5   2   10.05    5.84
   5   5  -1   -0.16    3.60
   5   5  -1    3.10    2.71
  -5  -5   1    2.05    4.54
   5   5  -1   -2.92    3.27
   5   5   0   71.26    7.37
  -5  -5   0   66.39    8.74
   5   5   0   70.15    6.64
   5   5   0   79.26    5.65
  -5  -5  -1   -5.36   12.26
   5   5   1    1.42    3.91
  -5  -5  -1    7.49    4.80
   5   5   1    0.70    2.57
   5   5   1   -2.77    3.51
   5   5   2    7.12    4.53
  -5  -5  -2    7.26   12.15
  -5  -5  -2    1.14    4.56
   5   5   2    4.88    3.90
   5   5   2   10.31    3.06
  -5  -5  -3   37.00   14.86
   5   5   3   52.77    7.20
   5   5   3   49.57    6.80
   5   5   3   53.57    5.02
   5   5   4   89.70    6.24
   5   5   4  102.17   10.19
  -5  -5  -4   81.02   18.07
   5   5   4   94.07    9.16
   5   5   5  109.15    6.70
   5   5   5  116.48   10.31
  -5  -5  -5   93.48   17.89
   5   5   6   27.24    3.87
  -5  -5  -6   24.62   10.37
   5   5   7   70.21    5.36
  -5  -5  -7   61.82   12.81
   5   5   8   11.69    2.91
  -5  -5  -8   10.52    8.27
   5   5   8   11.15    2.56
  -5  -6  14   30.31    8.39
   5   6 -14   41.19    5.82
  -5  -6  14   27.38    8.40
   5   6 -13  233.52   12.57
  -5  -6  13  166.44   16.90
   5   6 -12    6.06    4.13
  -5  -6  12    8.50    5.73
   5   6 -11    1.78    4.56
  -5  -6  11   -5.22    6.38
  -5  -6  10   68.05   12.42
  -5  -6  10   78.87   10.99
  -5  -6   9  206.67   16.49
  -5  -6   9  193.66   17.83
  -5  -6   8  530.37   25.05
  -5  -6   8  476.14   25.79
   5   6  -7  194.18    9.79
  -5  -6   7  192.86   15.46
  -5  -6   6   27.14    7.69
  -5  -6   6   25.82   10.92
   5   6  -6   30.29    5.70
   5   6  -6   34.82    4.48
  -5  -6   5  165.27   20.33
   5   6  -5  170.23   11.18
   5   6  -5  197.02    8.85
  -5  -6   5  172.36   14.47
   5   6  -4  355.09   15.67
  -5  -6   4  378.76   19.92
   5   6  -4  389.39   11.85
   5   6  -3  125.38    9.57
  -5  -6   3  121.06   18.91
  -5  -6   3  128.93   11.75
   5   6  -3  131.70    7.15
   5   6  -2   80.82    7.98
  -5  -6   2   74.32   16.37
   5   6  -2   62.94    6.51
  -5  -6   2   66.63    9.01
   5   6  -2   82.45    5.95
  -5  -6   1   23.31   14.60
   5   6  -1   34.90    6.04
  -5  -6   1   28.90    6.60
   5   6  -1   34.95    4.39
   5   6  -1   29.53    5.21
   5   6   0   35.35    6.24
  -5  -6   0   33.17    7.18
   5   6   0   34.83    4.41
   5   6   0   34.00    5.56
  -5  -6  -1  476.38   37.20
   5   6   1  442.22   17.97
   5   6   1  411.58   16.37
   5   6   1  451.86   13.22
   5   6   2    2.56    2.75
  -5  -6  -2    0.42   13.55
   5   6   2    4.07    5.02
   5   6   2   -1.77    4.02
   5   6   3    0.02    2.74
   5   6   3   11.96    4.94
   5   6   3    7.89    4.69
  -5  -6  -4    4.44   11.69
   5   6   4    2.91    2.67
   5   6   4   -4.72    4.47
   5   6   4   -0.98    4.14
   5   6   5   45.47    4.72
  -5  -6  -5   28.70   13.57
   5   6   5   39.18    6.63
   5   6   6  138.08    7.39
  -5  -6  -6  118.14   15.72
   5   6   7   14.86    3.18
  -5  -6  -7   18.52    8.65
   5   6   7   16.70    3.15
   5   7 -13   45.83    5.85
   5   7 -12   16.49    4.21
  -5  -7  12    6.29    5.88
   5   7 -11  186.20   10.50
  -5  -7  11  158.49   14.74
  -5  -7  11  145.57   15.70
  -5  -7  10  836.91   31.93
  -5  -7  10  765.65   33.83
  -5  -7   9   80.03   12.81
   5   7  -9   95.62    7.44
  -5  -7   9   93.47   11.73
  -5  -7   8   22.19    9.21
   5   7  -8   31.94    5.01
  -5  -7   8   36.18    9.53
   5   7  -7  919.22   20.17
  -5  -7   7  742.20   31.65
   5   7  -6   84.40    9.38
   5   7  -6   96.02    6.86
  -5  -7   6   74.85   11.34
   5   7  -5  123.38   10.59
  -5  -7   5  107.84   18.77
  -5  -7   5  134.84   13.73
   5   7  -5  129.29    7.70
   5   7  -4  148.36   11.61
  -5  -7   4  157.41   14.13
   5   7  -4  143.24    7.92
  -5  -7   3   22.48   14.01
   5   7  -3   31.98    6.51
   5   7  -3   28.24    4.23
  -5  -7   3   37.04    8.03
   5   7  -2  286.17   15.05
  -5  -7   2  293.26   17.77
   5   7  -2  304.10   11.30
  -5  -7   2  252.18   27.77
   5   7  -1  137.58   10.91
  -5  -7   1  163.02   24.78
   5   7  -1  136.89   10.03
  -5  -7   1  133.75   12.32
   5   7  -1  150.63    8.15
   5   7   0  147.48   11.17
   5   7   0  133.81    9.96
  -5  -7   0  118.28   11.20
   5   7   0  146.18    8.09
   5   7   1   22.72    6.09
   5   7   1   16.88    4.97
   5   7   1   18.40    3.59
   5   7   2  273.94   15.09
   5   7   2  244.38   13.76
   5   7   2  285.04   10.85
   5   7   3    3.68    2.65
  -5  -7  -3    8.70   12.82
   5   7   3    1.54    4.59
   5   7   3   -1.94    4.03
   5   7   4   73.54    5.67
   5   7   4   80.49    8.80
  -5  -7  -5   -1.49   10.88
   5   7   5    8.48    2.81
   5   7   5    4.42    3.91
   5   7   6   26.42    3.60
  -5  -7  -6    5.68    7.44
  -5  -8  12   35.39    8.65
   5   8 -12   38.63    4.63
  -5  -8  12   27.77    7.06
  -5  -8  11   39.29    8.74
   5   8 -11   46.42    5.16
  -5  -8  11   43.10    8.44
   5   8 -10  121.05    8.14
  -5  -8  10  112.23   12.64
  -5  -8  10  100.34   13.60
  -5  -8   9   36.80    9.34
   5   8  -9   48.77    5.62
  -5  -8   9   37.47    8.65
  -5  -8   8    2.65    6.65
   5   8  -8    4.79    2.93
   5   8  -7  204.03   13.81
  -5  -8   7  180.05   16.26
  -5  -8   6   12.67    7.15
   5   8  -6   19.04    5.57
   5   8  -6   16.81    3.74
  -5  -8   6   16.40    7.13
  -5  -8   5   23.75   12.64
   5   8  -5   27.64    6.54
   5   8  -5   35.42    4.71
  -5  -8   5   44.41    9.42
   5   8  -4   76.27    9.02
  -5  -8   4   58.11   16.73
  -5  -8   4   71.06   10.65
   5   8  -4   79.56    6.36
  -5  -8   3    6.01   13.14
   5   8  -3   -1.51    4.98
   5   8  -3    9.05    3.20
  -5  -8   3   -1.39    5.55
   5   8  -2  189.11   13.07
  -5  -8   2  157.49   24.36
   5   8  -2  158.85   11.39
  -5  -8   2  153.91   13.36
   5   8  -2  185.43    9.18
  -5  -8   1   18.92   15.98
   5   8  -1   11.02    5.49
  -5  -8   1    3.16    5.13
   5   8  -1    7.78    3.29
   5   8  -1   10.18    4.76
   5   8   0   75.45    8.73
  -5  -8   0   71.33   20.35
   5   8   0   62.08    7.69
   5   8   0   76.25    5.91
   5   8   1   11.96    3.04
   5   8   1    0.66    4.44
   5   8   1   10.32    4.39
   5   8   2   15.87    3.28
  -5  -8  -2   13.82   14.19
   5   8   2   10.12    5.39
   5   8   2   22.26    5.73
  -5  -8  -3   -1.01   12.54
   5   8   3    8.52    4.54
   5   8   3   11.91    2.94
   5   8   3   12.27    5.00
  -5  -8  -4    6.99   11.53
   5   8   4    9.95    2.84
   5   8   4    5.67    3.97
  -5  -9  11   39.75    8.33
  -5  -9  11   52.71    8.67
  -5  -9  10   20.16    8.31
  -5  -9  10   21.97    7.84
  -5  -9   9    6.79    6.14
  -5  -9   8    3.99    6.31
   5   9  -7   42.69    7.58
  -5  -9   7   43.08    9.51
   5   9  -6    9.90    5.24
   5   9  -6   12.56    3.41
  -5  -9   6    0.85    6.15
  -5  -9   5   -2.35   10.91
   5   9  -5    9.19    5.06
   5   9  -5    6.38    2.84
  -5  -9   5    2.35    5.92
  -5  -9   4   51.86   16.71
   5   9  -4   59.37    8.51
  -5  -9   4   57.45    9.84
   5   9  -4   54.42    5.42
   5   9  -3   83.20    9.36
  -5  -9   3   65.56   18.28
  -5  -9   3   70.44   10.10
   5   9  -3   79.33    6.11
  -5  -9   2   -2.27   13.44
   5   9  -2   -0.05    4.41
   5   9  -2    2.14    2.57
   5   9  -2    3.32    3.73
   5   9  -1   34.86    6.76
   5   9  -1   36.01    4.20
   5   9  -1   30.75    5.66
  -5  -9   0    8.14   13.57
   5   9   0   -2.61    4.37
   5   9   0    0.26    3.83
   5   9   1   45.52    7.08
   5   9   1   43.28    6.67
  -5  -9  -2   20.67   14.33
   5   9   2   39.38    6.49
   5   9   2   35.36    6.18
   5   9   3   19.00    5.59
  -5 -10   9   21.27    6.88
  -5 -10   8    4.16    5.81
  -5 -10   7   50.71    9.02
   5  10  -6   -2.23    4.12
  -5 -10   6    1.06    5.59
   5  10  -5   17.79    6.35
  -5 -10   5    2.87    5.27
   5  10  -4    8.96    4.21
  -5 -10   4    7.24    5.52
   5  10  -3  113.96   10.64
  -5 -10   3   71.64   16.63
   5  10  -2  127.04   10.98
  -5 -10   2  106.36   20.33
  -5 -10   1    7.65   12.97
   5  10  -1   13.75    4.89
  -5 -10   0   23.75   13.40
   5  10   0   35.94    6.91
  -6  10   2   12.46   10.58
  -6  10   1   67.21   15.72
  -6   9   6    5.42    9.32
  -6   9   5  106.64   14.72
  -6   9   5   68.35   16.00
  -6   9   4   45.95   14.57
  -6   9   3    7.87    8.80
  -6   9   2  197.78   24.83
  -6   9   2  213.12   19.73
  -6   9   1    7.78   11.62
  -6   9   0   13.26   11.63
  -6   9  -1  -10.46   11.95
  -6   9  -2   37.80   12.10
  -6   9  -3   18.71    7.18
   6  -9   3    5.00    5.77
  -6   8   8   40.38    9.83
   6  -8  -7   14.81    3.84
  -6   8   7    9.40   10.59
  -6   8   7   16.69    9.26
   6  -8  -6    4.55    2.74
  -6   8   6   -1.00   11.01
   6  -8  -5   59.89    5.99
  -6   8   5   62.24   16.45
  -6   8   5   73.90   13.60
   6  -8  -4  138.13    8.56
  -6   8   4  119.52   15.44
  -6   8   4  136.98   21.00
   6  -8  -3  308.72   12.51
  -6   8   3  298.42   23.00
  -6   8   3  288.49   22.45
   6  -8  -2   42.88    5.31
   6  -8  -1   17.98    4.29
  -6   8   1   16.12   13.29
   6  -8   0  102.02    7.66
  -6   8   0   86.55   18.38
   6  -8   1   56.60    6.19
  -6   8  -1   50.33   15.85
  -6   8  -1   59.64   10.84
   6  -8   2   82.21    7.00
   6  -8   2   66.48    7.84
  -6   8  -2   60.61   14.67
  -6   8  -2   66.34   11.13
   6  -8   3  103.31    7.50
   6  -8   3   94.85    9.13
  -6   8  -3  109.30   13.62
   6  -8   4    6.45    4.04
  -6   8  -4    7.29    6.64
   6  -8   5   65.01    7.62
  -6   8  -5   71.93   11.74
  -6   8  -6   10.62    6.63
   6  -7 -10   14.82    3.75
  -6   7  10   19.53    7.59
   6  -7  -9  121.08    8.01
  -6   7   9  179.13   17.15
   6  -7  -8   11.76    4.01
  -6   7   8    7.81    8.37
   6  -7  -7   77.63    6.82
  -6   7   7   80.98   17.39
   6  -7  -6  173.91   10.12
  -6   7   6  162.12   22.93
  -6   7   6  208.89   18.97
  -6   7   5  168.89   23.57
   6  -7  -5  188.39   10.60
  -6   7   5  198.26   18.42
   6  -7  -4   47.39    5.68
  -6   7   4   36.89   15.44
  -6   7   4   35.10   10.44
   6  -7  -3   63.65    6.38
  -6   7   3   35.83   14.22
  -6   7   3   39.24   10.56
   6  -7  -2  181.94   10.09
  -6   7   2  148.62   17.13
   6  -7  -1    0.53    3.43
  -6   7   1    6.84   11.99
  -6   7   1   -1.79    7.08
   6  -7   0    6.13    3.74
   6  -7   0    0.51    4.35
  -6   7   0   11.40    7.25
  -6   7  -1  198.89   24.57
   6  -7   1  225.37   11.38
   6  -7   1  181.61   12.51
  -6   7  -1  179.24   17.17
   6  -7   2   11.71    5.24
   6  -7   2    7.37    3.56
  -6   7  -2    9.55   10.78
  -6   7  -2   12.46    8.87
   6  -7   3   93.64    7.47
   6  -7   3   91.34    9.60
  -6   7  -3   76.57   16.89
  -6   7  -3   86.84   12.99
   6  -7   4   11.88    5.43
   6  -7   4   14.23    3.90
  -6   7  -4   24.76    9.32
   6  -7   5   41.34    7.12
   6  -7   5   25.16    4.54
  -6   7  -5   33.34    9.49
   6  -7   6   15.65    5.46
   6  -7   6   11.67    3.43
  -6   7  -7   14.30    7.24
   6  -6 -11    4.74    2.84
  -6   6  11   10.44    7.33
   6  -6 -10   55.15    6.43
  -6   6  10   74.13   11.82
   6  -6  -9   13.75    4.37
  -6   6   9    9.48    6.90
   6  -6  -8  217.13   11.50
  -6   6   8  164.24   21.26
   6  -6  -7    6.40    3.63
  -6   6   7    7.10   11.70
   6  -6  -6   60.99    6.63
  -6   6   6   42.00   15.28
  -6   6   6   61.52   11.98
   6  -6  -5  369.36   14.12
  -6   6   5  336.97   22.26
  -6   6   4  158.82   23.57
   6  -6  -4  184.48    9.70
  -6   6   4  159.08   16.57
   6  -6  -3   81.46    6.99
  -6   6   3   83.67   19.75
  -6   6   3   73.22   12.08
   6  -6  -2  276.58   11.58
  -6   6   2  227.95   18.88
   6  -6  -1   94.96    7.47
   6  -6  -1   91.05    8.75
  -6   6   1   79.32   18.61
  -6   6   1   79.47   12.54
  -6   6   1   71.39   11.05
   6  -6   0    1.23    3.42
   6  -6   0    2.65    4.18
  -6   6   0   -7.61   12.64
  -6   6   0    3.83    7.01
   6  -6   1   -3.63    3.48
   6  -6   1   -5.36    4.53
  -6   6  -1   -1.10   11.49
  -6   6  -1    6.45    7.41
   6  -6   2   13.63    5.71
   6  -6   2   10.05    4.10
  -6   6  -2   -0.68   11.03
  -6   6  -2   12.13    7.50
   6  -6   3    6.88    4.93
   6  -6   3    7.25    4.01
  -6   6  -3    8.45   10.30
  -6   6  -3   -6.63    7.36
   6  -6   4  156.82    9.81
   6  -6   4  180.02   13.68
  -6   6  -4  153.55   17.47
   6  -6   5   57.06    6.25
   6  -6   5   57.70    8.92
   6  -6   6   79.53    6.81
   6  -6   7   39.24    6.88
   6  -6   7   25.20    4.18
  -6   6  -7   37.37    9.66
   6  -6   8   37.33    6.40
  -6   6  -8   36.44    9.04
  -6   5  12   30.05    8.59
  -6   5  11  153.22   15.47
  -6   5  10   34.36    9.77
  -6   5  10    4.91    7.27
  -6   5   9   -6.16    7.57
  -6   5   9   -6.46    7.56
  -6   5   8   59.76   12.33
   6  -5  -8   59.20    6.73
  -6   5   8   51.60   14.53
   6  -5  -7   96.00    8.43
  -6   5   7   65.48   16.50
  -6   5   7  105.65   14.12
  -6   5   7  112.86   15.29
  -6   5   6   -1.27    8.01
   6  -5  -6    4.03    3.69
  -6   5   6   17.33   13.36
  -6   5   6    8.59    7.97
   6  -5  -5   32.16    5.37
  -6   5   5   33.53   13.48
  -6   5   5   38.10   10.49
  -6   5   4  157.02   21.83
   6  -5  -4  178.35    9.72
  -6   5   4  146.44   14.32
  -6   5   4  154.41   16.43
   6  -5  -3   58.28    5.81
  -6   5   3   60.34   16.57
  -6   5   3   42.21    9.66
  -6   5   2  233.98   17.18
  -6   5   2  224.13   16.77
  -6   5   1  173.62   22.59
   6  -5  -1  213.54   10.09
  -6   5   1  161.20   14.66
  -6   5   1  162.25   15.61
  -6   5   0  179.61   23.12
   6  -5   0  179.80    9.86
  -6   5   0  135.17   13.17
  -6   5   0  158.95   15.33
  -6   5  -1  226.72   24.86
   6  -5   1  255.34   11.49
  -6   5  -1  229.68   18.74
   6  -5   2   25.22    6.69
   6  -5   2   33.39    5.34
  -6   5  -2   19.86   11.66
  -6   5  -2   26.28    9.78
   6  -5   3  142.89    9.04
   6  -5   3  144.04   12.19
  -6   5  -3  121.69   18.59
  -6   5  -3  117.99   15.97
   6  -5   4   17.77    3.97
   6  -5   5   24.35    4.70
  -6   5  -6   -4.44    6.11
   6  -5   6   -4.81    4.84
   6  -5   6    1.77    3.06
  -6   5  -6   10.13    9.38
  -6   5  -7    8.02    5.59
   6  -5   7   19.15    5.49
   6  -5   7   12.74    3.79
  -6   5  -7   21.60    8.77
  -6   5  -8   96.44   11.65
   6  -5   8  111.39    9.60
  -6   5  -8   96.53   12.84
  -6   4  13   12.07    4.02
  -6   4  13   18.97    7.36
  -6   4  12    6.77    6.96
  -6   4  12    3.85    4.06
  -6   4  12   -7.44    6.66
  -6   4  11   12.11    7.81
  -6   4  11   19.92    5.16
  -6   4  11   13.37    7.59
  -6   4  10  213.32   12.83
  -6   4  10  209.37   17.89
  -6   4  10  213.69   19.24
  -6   4   9   62.83   11.70
  -6   4   9   77.07    8.48
  -6   4   8  143.64   20.10
  -6   4   8  209.60   18.25
  -6   4   7   70.16   12.61
  -6   4   7   46.84   12.63
  -6   4   7   51.11    9.41
  -6   4   6   17.73   10.79
  -6   4   6   31.95    8.51
  -6   4   5  147.77   19.93
  -6   4   5  170.48   15.00
  -6   4   4   23.15    8.57
  -6   4   4   30.08   13.99
  -6   4   4   30.57    8.23
  -6   4   3   43.33   10.24
  -6   4   3   43.07   14.25
  -6   4   3   45.88    8.78
  -6   4   3   37.39    7.72
  -6   4   2    3.41    5.63
  -6   4   2    6.86    5.67
  -6   4   1   16.22   12.70
  -6   4   1   23.69    7.22
  -6   4   1   29.28    8.22
  -6   4   0  162.99   20.59
  -6   4   0  139.77   14.27
  -6   4  -1   91.04   16.88
  -6   4  -1   96.20   12.76
  -6   4  -2  363.34   29.13
  -6   4  -2  334.95   22.23
  -6   4  -3    4.38   10.02
  -6   4  -4   19.58    6.41
   6  -4   4   32.11    7.39
  -6   4  -4    9.59    9.42
  -6   4  -5   34.18    8.79
   6  -4   5   31.00    7.00
   6  -4   5   34.00    5.06
  -6   4  -5   21.80    9.51
  -6   4  -6  131.68   13.77
   6  -4   6  133.42    8.82
   6  -4   6  132.66   11.48
  -6   4  -6  130.97   16.62
  -6   4  -7    5.44    6.27
   6  -4   7    5.95    4.32
   6  -4   7    1.12    2.86
  -6   4  -7    8.24    8.12
  -6   4  -8    6.19    6.47
   6  -4   8    3.48    4.22
   6  -4   8    5.06    3.07
  -6   4  -8   -3.06    6.01
   6  -4   9    4.31    2.44
  -6   3  13   10.29    4.52
  -6   3  13   -1.28    6.50
  -6   3  12   45.18   10.09
  -6   3  12   34.24    9.60
  -6   3  11   18.96    8.97
  -6   3  11    1.95    7.29
  -6   3  10  326.79   21.75
  -6   3  10  345.89   23.12
  -6   3   9  110.02   14.39
  -6   3   8   34.55    9.69
  -6   3   8   50.17   10.08
  -6   3   7 1032.18   34.35
  -6   3   7 1100.21   37.24
  -6   3   6  226.23   22.94
   6  -3  -6  270.58   11.53
  -6   3   6  264.91   17.20
  -6   3   5   21.47    8.98
   6  -3  -5   13.01    3.84
  -6   3   5    2.88   10.15
  -6   3   5    9.61    6.57
  -6   3   4  134.69   18.37
   6  -3  -4  165.58    8.52
  -6   3   4  135.83   12.52
  -6   3   4  114.75   10.78
  -6   3   4  144.25   13.94
  -6   3   3   32.85    8.30
   6  -3  -3   34.66    4.55
  -6   3   3   46.27   13.68
  -6   3   3   27.20    6.80
  -6   3   3   28.48    7.11
  -6   3   2  403.01   19.28
  -6   3   2  441.48   20.79
  -6   3   2  449.16   22.63
   6  -3  -1   52.06    5.45
  -6   3   1   43.54    8.37
   6  -3   0   14.69    4.19
  -6   3   0   17.81    7.50
   6  -3   1   26.12    4.73
  -6   3  -1   23.54    8.17
   6  -3   2   26.83    4.75
  -6   3  -2   21.21   11.29
  -6   3  -2   39.16   10.28
   6  -3   3   84.14    6.95
  -6   3  -3   79.30   15.47
  -6   3  -4   69.29   10.67
   6  -3   4   85.62    9.10
  -6   3  -4   81.54   14.76
  -6   3  -4   85.61   13.73
  -6   3  -5   40.67    9.78
   6  -3   5   31.31    6.27
  -6   3  -5   32.27   10.49
  -6   3  -6    3.14    6.45
   6  -3   6    9.08    5.37
   6  -3   6    7.87    3.74
  -6   3  -6    0.14    6.45
  -6   3  -6   15.68    8.93
   6  -3   7   34.10    5.25
  -6   3  -7   48.28   10.14
   6  -3   7   45.99    7.24
  -6   3  -7   41.27    9.52
  -6   3  -7   24.93    8.91
   6  -3   8   64.25    6.30
  -6   3  -8   74.54   11.56
   6  -3   8   74.11    7.97
  -6   3  -8   79.13   11.42
  -6   3  -8   60.64   10.76
  -6   3  -9   17.24    7.53
   6  -3   9    1.61    2.65
  -6   2  14    6.81    4.03
  -6   2  14   -2.70    6.36
  -6   2  13  608.61   19.64
  -6   2  13  639.88   29.73
  -6   2  13  582.96   30.00
  -6   2  12  141.63   10.45
  -6   2  12  162.16   16.20
  -6   2  11  169.42   11.23
  -6   2  11  174.05   16.81
  -6   2  11  195.97   18.19
  -6   2  10  391.05   15.66
  -6   2  10  353.18   22.67
  -6   2   9  673.43   20.23
  -6   2   9  676.54   30.36
  -6   2   8   21.06    8.82
  -6   2   8   21.79    5.02
  -6   2   8   22.45    8.87
  -6   2   7    8.13    4.31
  -6   2   7    9.80   10.26
  -6   2   7   12.92    7.76
  -6   2   6   55.49   10.21
   6  -2  -6   49.91    5.19
  -6   2   6   40.55   12.40
  -6   2   6   51.98    8.74
   6  -2  -5  126.49    7.30
  -6   2   5   94.83   14.96
  -6   2   5  102.85   10.93
  -6   2   5  111.86   10.16
  -6   2   5  127.60   12.88
  -6   2   4  404.44   28.38
   6  -2  -4  427.06   12.56
  -6   2   4  365.24   18.04
  -6   2   4  373.14   17.99
  -6   2   4  408.99   20.66
   6  -2  -3  111.71    6.58
  -6   2   3   96.69   15.93
  -6   2   3   85.66    9.19
  -6   2   3   97.02   10.21
  -6   2   3   89.38   10.71
  -6   2   2  214.45   21.38
   6  -2  -2  245.66    9.40
  -6   2   2  196.75   12.62
  -6   2   2  215.87   14.60
  -6   2   2  203.35   15.21
   6  -2  -1  642.77   15.03
  -6   2   1  584.34   23.81
  -6   2   1  562.45   23.71
  -6   2   0  141.54   18.28
   6  -2   0  126.99    7.48
  -6   2   0  123.79   12.22
   6  -2   1   91.82    6.82
  -6   2  -1   91.12   15.83
  -6   2  -1   85.91   11.35
   6  -2   2  102.77    7.23
  -6   2  -2   93.76   16.35
  -6   2  -3    5.81    6.17
   6  -2   3   11.83    4.15
  -6   2  -3    8.53    9.47
  -6   2  -3    1.60    7.19
  -6   2  -4   28.31    8.94
   6  -2   4   21.41    4.53
  -6   2  -4   10.82    9.59
  -6   2  -4   24.70    8.41
  -6   2  -5    3.78    6.91
   6  -2   5    0.90    4.47
   6  -2   5   15.64    4.09
  -6   2  -5    9.82    7.18
  -6   2  -5    7.73    8.03
  -6   2  -6  190.84   16.82
   6  -2   6  199.15   10.75
   6  -2   6  223.83   13.44
  -6   2  -6  177.90   16.53
  -6   2  -6  207.35   18.97
   6  -2   7   15.22    4.80
   6  -2   7   18.77    4.20
  -6   2  -7   24.90    8.40
   6  -2   8   37.47    5.19
  -6   2  -8   35.23    9.40
  -6   2  -8   36.17    9.04
  -6   2  -9  184.97   16.56
  -6   2  -9  180.92   15.44
  -6   1  14   73.01    7.26
  -6   1  14   88.19   12.54
  -6   1  13   94.79    8.42
  -6   1  13   93.42   13.12
  -6   1  13  104.82   13.91
  -6   1  12   33.54    9.76
   6  -1 -12   43.52    5.95
  -6   1  12   41.23    6.38
  -6   1  12   45.63   10.35
   6  -1 -11   14.49    4.13
  -6   1  11   24.72    9.29
  -6   1  11   19.79    5.18
  -6   1  10  284.75   13.00
   6  -1 -10  236.50   11.16
  -6   1  10  269.63   20.49
  -6   1   9  466.20   16.44
   6  -1  -9  440.29   14.19
  -6   1   9  410.20   23.28
  -6   1   9  453.95   24.92
  -6   1   8   67.39    6.92
   6  -1  -8   71.24    5.86
  -6   1   8   66.79   10.44
  -6   1   7   16.63    8.02
   6  -1  -7   12.94    3.30
  -6   1   7    3.67    8.67
  -6   1   7   14.15    4.14
  -6   1   7   12.20    6.58
  -6   1   6   46.80    9.44
   6  -1  -6   53.16    5.11
  -6   1   6   41.48   12.10
   6  -1  -6   48.83    4.41
  -6   1   6   47.58    8.52
  -6   1   6   43.33    6.99
  -6   1   5   78.39   10.49
   6  -1  -5   73.56    5.74
  -6   1   5   65.32   13.55
   6  -1  -5   69.67    4.72
  -6   1   5   53.93    7.98
  -6   1   5   64.05    8.18
  -6   1   4   -2.99    5.12
   6  -1  -4    0.33    2.59
  -6   1   4   -6.23    9.66
   6  -1  -4    1.51    1.80
  -6   1   4   -2.35    5.11
  -6   1   4    2.48    4.90
  -6   1   3  304.18   24.46
   6  -1  -3  318.48   10.38
  -6   1   3  271.67   13.90
   6  -1  -3  300.72    8.26
  -6   1   3  302.31   16.27
  -6   1   3  304.16   17.04
  -6   1   2   51.36    8.05
   6  -1  -2   62.97    5.02
  -6   1   2   63.39   13.93
  -6   1   2   59.30    8.88
   6  -1  -1  121.04    6.69
  -6   1   1  122.27   11.64
  -6   1   1  104.34   10.43
  -6   1   0  751.71   38.02
   6  -1   0  727.82   16.56
  -6   1   0  706.79   26.48
   6  -1   0  687.86   12.64
  -6   1  -1  144.94   19.16
   6  -1   1  141.18    8.03
   6  -1   1  129.99    5.75
  -6   1  -2  277.93   25.86
  -6   1  -2  255.50   16.16
   6  -1   2  253.20   10.74
  -6   1  -2  260.99   17.94
   6  -1   2  250.96    8.08
  -6   1  -3  132.18   18.84
   6  -1   3  135.03    6.26
  -6   1  -3  162.89   14.81
   6  -1   3  133.79    8.40
  -6   1  -3  136.83   14.69
  -6   1  -4    8.49    7.37
   6  -1   4    2.96    3.18
  -6   1  -4    8.14    8.89
  -6   1  -4    0.73    6.78
  -6   1  -5    1.16    7.72
   6  -1   5    4.27    4.41
   6  -1   5    0.55    3.19
  -6   1  -5   10.15    8.23
  -6   1  -5   14.89    7.61
  -6   1  -6  260.50   20.61
   6  -1   6  230.19   11.50
   6  -1   6  233.73   13.25
  -6   1  -6  222.14   18.67
  -6   1  -6  222.38   18.35
  -6   1  -7  105.95   14.35
   6  -1   7  101.57    7.50
  -6   1  -7   94.04   12.71
  -6   1  -7  101.07   13.62
  -6   1  -8   -6.79    7.04
   6  -1   8    2.44    3.00
   6  -1   9   45.49    4.82
  -6   1  -9   52.81   10.84
  -6   1  -9   49.90    9.90
   6   0 -14   11.46    4.10
  -6   0  14    8.56    6.92
  -6   0  14   11.19    4.00
  -6   0  14   19.53    8.21
  -6   0  13  126.69    9.29
   6   0 -13  125.90    9.22
  -6   0  13  134.50   15.06
  -6   0  13  126.53   15.52
   6   0 -12    1.61    3.57
  -6   0  12    9.81    7.57
  -6   0  12    3.41    3.92
  -6   0  12   11.51    7.78
   6   0 -11    4.61    3.78
  -6   0  11    5.37    7.58
  -6   0  11    8.36    4.12
  -6   0  10   69.20   12.11
  -6   0  10   65.97    6.89
   6   0 -10   62.41    6.55
  -6   0  10   69.99   12.73
  -6   0   9   46.24    5.92
   6   0  -9   46.53    5.60
  -6   0   9   51.60   10.70
  -6   0   8  261.22   11.77
   6   0  -8  269.02   11.21
  -6   0   8  240.02   17.15
  -6   0   7  288.81   23.40
  -6   0   7  360.52   13.04
   6   0  -7  386.22   12.75
  -6   0   7  295.11   17.75
  -6   0   7  304.67   16.09
  -6   0   7  361.88   20.31
  -6   0   6   26.32    7.45
   6   0  -6   31.36    3.91
   6   0  -6   30.76    4.29
  -6   0   6   18.74    9.84
  -6   0   6   38.10    7.79
  -6   0   6   32.10    6.57
  -6   0   5   43.18    8.27
   6   0  -5   45.23    4.64
  -6   0   5   33.50   11.50
   6   0  -5   39.97    3.93
  -6   0   5   40.37    7.87
  -6   0   5   45.93    7.56
   6   0  -4   71.40    5.56
  -6   0   4   72.55   13.79
  -6   0   4   60.89    8.06
   6   0  -4   69.81    4.51
  -6   0   4   71.97    8.55
  -6   0   4   74.39    9.71
  -6   0   3  421.91   27.93
   6   0  -3  392.69   11.54
   6   0  -3  378.99    9.74
  -6   0   3  406.26   18.74
  -6   0   3  381.65   18.37
   6   0  -2   83.43    5.80
  -6   0   2   97.29   15.93
  -6   0   2   91.45    9.94
   6   0  -2   86.61    4.83
  -6   0   2   74.79    8.52
   6   0  -1  170.54    7.87
  -6   0   1  184.07   13.32
   6   0  -1  174.11    6.76
   6   0   0    3.03    3.03
  -6   0   0    7.11   11.11
   6   0   0    3.54    2.07
  -6   0  -1   43.35    8.47
  -6   0  -1   23.42   12.51
   6   0   1   34.23    4.48
  -6   0  -1   36.22    8.57
   6   0   1   34.26    3.41
  -6   0  -2  929.83   31.03
   6   0   2  951.32   20.30
  -6   0  -2  974.99   33.04
   6   0   2  949.35   16.25
   6   0   3    7.87    2.34
  -6   0  -3   -1.92    7.04
  -6   0  -3   16.26   12.77
   6   0   3    6.77    3.20
  -6   0  -3   11.32    6.77
  -6   0  -4    6.47    7.73
   6   0   4    5.84    2.45
  -6   0  -4    7.77   10.58
   6   0   4    6.98    3.19
  -6   0  -4    6.64    6.94
  -6   0  -5   -1.02    7.76
   6   0   5    5.58    4.04
   6   0   5    6.26    3.13
   6   0   5    4.28    2.09
  -6   0  -5    9.87    9.01
  -6   0  -5   13.18    6.77
   6   0   6   39.16    4.17
   6   0   6   41.72    5.49
  -6   0  -6   34.98   10.13
  -6   0  -6   43.94   11.69
  -6   0  -6   37.73    8.88
  -6   0  -7   55.61   11.59
   6   0   7   54.08    4.62
  -6   0  -7   53.86   12.09
  -6   0  -8    5.74    7.23
   6   0   8    0.18    2.03
   6   0   8    0.38    2.52
  -6   0  -9    1.88    7.17
   6   0   9    3.56    2.74
   6   1 -15   75.71    6.78
  -6  -1  15   94.46   12.30
  -6  -1  14   20.03    8.69
   6   1 -14   18.77    4.58
  -6  -1  14   22.88    4.69
  -6  -1  14    7.64    6.85
   6   1 -13   19.42    4.60
  -6  -1  13    5.39    7.85
  -6  -1  13   17.44    4.78
  -6  -1  13   12.28    7.85
   6   1 -12    2.37    3.84
  -6  -1  12    0.53    7.78
  -6  -1  12    2.21    3.50
  -6  -1  11    4.28    7.73
   6   1 -11    5.85    4.15
  -6  -1  11   11.01    4.23
   6   1 -10   25.63    5.27
  -6  -1  10   20.85    4.39
  -6  -1  10   24.98    9.11
   6   1  -9   42.63    5.88
  -6  -1   9   35.09    5.31
  -6  -1   9   29.71    8.93
  -6  -1   8   36.72    9.04
   6   1  -8   44.04    5.72
  -6  -1   8   38.79    5.11
  -6  -1   8   35.80    8.85
  -6  -1   8   44.58    7.19
  -6  -1   7   47.60    9.31
  -6  -1   7   37.74   11.13
   6   1  -7   59.13    5.83
  -6  -1   7   40.52    7.97
  -6  -1   7   40.20    6.84
  -6  -1   6  132.87   17.32
   6   1  -6  140.00    7.33
   6   1  -6  146.39    7.84
  -6  -1   6  125.33   11.56
  -6  -1   6  131.28   10.81
  -6  -1   6  132.28   12.57
  -6  -1   5  850.43   39.15
   6   1  -5  897.75   17.13
  -6  -1   5  808.54   25.60
   6   1  -5  891.90   16.87
  -6  -1   5  894.41   26.82
  -6  -1   5  893.55   28.86
   6   1  -4  118.42    6.30
  -6  -1   4  118.72   16.98
  -6  -1   4  105.48    9.51
   6   1  -4  120.97    6.11
  -6  -1   4  121.80   10.59
  -6  -1   4  119.37   11.09
  -6  -1   3   16.15    5.66
   6   1  -3    8.29    2.59
  -6  -1   3    8.21   10.98
   6   1  -3   10.55    2.53
  -6  -1   3    9.87    5.35
[truncated: 65,197 more chars]
